# Supplementary material for: Genetic and epigenetic background of diabetic kidney disease
Source: Front Endocrinol (Lausanne). 2023 May 30;14:1163001. doi: 10.3389/fendo.2023.1163001 (PMC10262849; doi:10.3389/fendo.2023.1163001)
Supplement: Supplementary file 1 [file Table_1.xlsx]

## Sheet: Index
List of Supplementary Data files
Supplementary Data 1: Results for differentially methylated CpG sites reaching epigenome-wide significance (p<9x10-8) in GWAS studies on kidney disease (DKD, ESKD), eGFR or albuminuria in diabetes
Supplementary Data 2: Look-up of differentially methylathed sites (p<9x10-8) with p<9x10-8 for DKD risk factor traits in the EWAS catalogue

## Sheet: Supplemental Table 1
ID	Chr	Position (hg19)	Array availability	Nearest gene (ucsc)	Protein (uniprot)	Relation to gene	Study (First author and year)	PMID	Phenotype	Ethnicity	Tissue	Diabetes (type)	N	Diabetes (%)	Diabetes type	Metylation (DKD vs controls)	Effect size	Effect size, description	P value	P adjustment	Illumina array	Covariates
cg10316899	1	39658128	EPIC, 450k	MACF1	Microtubule-actin cross-linking factor 1, isoforms 1/2/3/4/5	intron	Gluck et al 2019	31165727	fibrosis	Mixed	Kidney Tubules	Mixed	91	0.45	unspecified	Hypomethylated	-0.0166898	Combined cohort beta	1.98658e-11	Raw	HumanMethylation450 Beadchip	age, sex, race, diabetes, hypertension, batch effect, bisulfite conversion efficiency, and degree of lymphocytic infiltrate on histology
cg12435551	1	118679290	EPIC, 450k	SPAG17	Sperm-associated antigen 17	intron	Gluck et al 2019	31165727	fibrosis	Mixed	Kidney Tubules	Mixed	91	0.45	unspecified	Hypomethylated	-0.0345328	Combined cohort beta	1.59417e-10	Raw	HumanMethylation450 Beadchip	age, sex, race, diabetes, hypertension, batch effect, bisulfite conversion efficiency, and degree of lymphocytic infiltrate on histology
cg20597486	1	158979841	450k	IFI16	Gamma-interferon-inducible protein 16	exon	Gluck et al 2019	31165727	fibrosis	Mixed	Kidney Tubules	Mixed	91	0.45	unspecified	Hypomethylated	-0.035468	Combined cohort beta	1.02211e-09	Raw	HumanMethylation450 Beadchip	age, sex, race, diabetes, hypertension, batch effect, bisulfite conversion efficiency, and degree of lymphocytic infiltrate on histology
cg26788737	1	226184782	EPIC, 450k	SDE2	Splicing regulator SDE2	intron	Gluck et al 2019	31165727	fibrosis	Mixed	Kidney Tubules	Mixed	91	0.45	unspecified	Hypomethylated	-0.0170433	Combined cohort beta	4.14011e-08	Raw	HumanMethylation450 Beadchip	age, sex, race, diabetes, hypertension, batch effect, bisulfite conversion efficiency, and degree of lymphocytic infiltrate on histology
cg15705813	2	70297499	EPIC, 450k	PCBP1-AS1	Antisense RNA (PCBP1)	intron	Gluck et al 2019	31165727	fibrosis	Mixed	Kidney Tubules	Mixed	91	0.45	unspecified	Hypomethylated	-0.0121725	Combined cohort beta	3.54561e-10	Raw	HumanMethylation450 Beadchip	age, sex, race, diabetes, hypertension, batch effect, bisulfite conversion efficiency, and degree of lymphocytic infiltrate on histology
cg26115228	2	85116113	EPIC, 450k	TRABD2A;TMSB10	Metalloprotease TIKI1	intergenic	Gluck et al 2019	31165727	fibrosis	Mixed	Kidney Tubules	Mixed	91	0.45	unspecified	Hypomethylated	-0.0216808	Combined cohort beta	3.88048e-08	Raw	HumanMethylation450 Beadchip	age, sex, race, diabetes, hypertension, batch effect, bisulfite conversion efficiency, and degree of lymphocytic infiltrate on histology
cg23328707	3	9991622	EPIC, 450k	PRRT3;CIDEC	Proline-rich transmembrane protein 3	exon;intron	Gluck et al 2019	31165727	fibrosis	Mixed	Kidney Tubules	Mixed	91	0.45	unspecified	Hypomethylated	-0.0129769	Combined cohort beta	5.03018e-09	Raw	HumanMethylation450 Beadchip	age, sex, race, diabetes, hypertension, batch effect, bisulfite conversion efficiency, and degree of lymphocytic infiltrate on histology
cg02032097	3	46755916	450k	PRSS50	Probable threonine protease PRSS50	exon	Gluck et al 2019	31165727	fibrosis	Mixed	Kidney Tubules	Mixed	91	0.45	unspecified	Hypomethylated	-0.013846	Combined cohort beta	2.46666e-16	Raw	HumanMethylation450 Beadchip	age, sex, race, diabetes, hypertension, batch effect, bisulfite conversion efficiency, and degree of lymphocytic infiltrate on histology
cg03890877	3	52272690	27k, 450k	TWF2	Twinfilin-2	intron	Gluck et al 2019	31165727	fibrosis	Mixed	Kidney Tubules	Mixed	91	0.45	unspecified	Hypomethylated	-0.0290975	Combined cohort beta	2.02036e-14	Raw	HumanMethylation450 Beadchip	age, sex, race, diabetes, hypertension, batch effect, bisulfite conversion efficiency, and degree of lymphocytic infiltrate on histology
cg03173942	3	72435597	EPIC, 450k	RYBP	RING1 and YY1-binding protein	intron	Gluck et al 2019	31165727	fibrosis	Mixed	Kidney Tubules	Mixed	91	0.45	unspecified	Hypermethylated	0.0259772	Combined cohort beta	4.75645e-16	Raw	HumanMethylation450 Beadchip	age, sex, race, diabetes, hypertension, batch effect, bisulfite conversion efficiency, and degree of lymphocytic infiltrate on histology
cg08105471	3	74439236	EPIC, 450k	CNTN3	Contactin-3	intron	Gluck et al 2019	31165727	fibrosis	Mixed	Kidney Tubules	Mixed	91	0.45	unspecified	Hypomethylated	-0.00917648	Combined cohort beta	2.12727e-12	Raw	HumanMethylation450 Beadchip	age, sex, race, diabetes, hypertension, batch effect, bisulfite conversion efficiency, and degree of lymphocytic infiltrate on histology
cg20834178	4	6944071	EPIC, 450k	TBC1D14	TBC1 domain family member 14	intron	Gluck et al 2019	31165727	fibrosis	Mixed	Kidney Tubules	Mixed	91	0.45	unspecified	Hypomethylated	-0.0212475	Combined cohort beta	1.24839e-09	Raw	HumanMethylation450 Beadchip	age, sex, race, diabetes, hypertension, batch effect, bisulfite conversion efficiency, and degree of lymphocytic infiltrate on histology
cg26429629	5	169758391	EPIC, 450k	LINC01366	Long intergenic non-protein coding RNA	intergenic	Gluck et al 2019	31165727	fibrosis	Mixed	Kidney Tubules	Mixed	91	0.45	unspecified	Hypomethylated	-0.0237006	Combined cohort beta	3.9844e-08	Raw	HumanMethylation450 Beadchip	age, sex, race, diabetes, hypertension, batch effect, bisulfite conversion efficiency, and degree of lymphocytic infiltrate on histology
cg11288144	6	30649909	EPIC, 450k	PPP1R18	Phostensin	intron	Gluck et al 2019	31165727	fibrosis	Mixed	Kidney Tubules	Mixed	91	0.45	unspecified	Hypomethylated	-0.0276396	Combined cohort beta	7.42471e-11	Raw	HumanMethylation450 Beadchip	age, sex, race, diabetes, hypertension, batch effect, bisulfite conversion efficiency, and degree of lymphocytic infiltrate on histology
cg22413056	6	30650202	EPIC, 450k	PPP1R18	Phostensin	intron	Gluck et al 2019	31165727	fibrosis	Mixed	Kidney Tubules	Mixed	91	0.45	unspecified	Hypomethylated	-0.0291209	Combined cohort beta	2.88051e-09	Raw	HumanMethylation450 Beadchip	age, sex, race, diabetes, hypertension, batch effect, bisulfite conversion efficiency, and degree of lymphocytic infiltrate on histology
cg25742745	6	30689865	EPIC, 450k	TUBB	Tubulin beta chain	intron	Gluck et al 2019	31165727	fibrosis	Mixed	Kidney Tubules	Mixed	91	0.45	unspecified	Hypomethylated	-0.0134184	Combined cohort beta	2.10177e-08	Raw	HumanMethylation450 Beadchip	age, sex, race, diabetes, hypertension, batch effect, bisulfite conversion efficiency, and degree of lymphocytic infiltrate on histology
cg24146125	6	30690376	EPIC, 450k	TUBB	Tubulin beta chain	exon	Gluck et al 2019	31165727	fibrosis	Mixed	Kidney Tubules	Mixed	91	0.45	unspecified	Hypomethylated	-0.0099575	Combined cohort beta	1.30568e-08	Raw	HumanMethylation450 Beadchip	age, sex, race, diabetes, hypertension, batch effect, bisulfite conversion efficiency, and degree of lymphocytic infiltrate on histology
cg20984924	6	31005837	EPIC, 450k	MUC22;HCG22	Mucin-22	intergenic	Gluck et al 2019	31165727	fibrosis	Mixed	Kidney Tubules	Mixed	91	0.45	unspecified	Hypomethylated	-0.0192942	Combined cohort beta	1.6487e-09	Raw	HumanMethylation450 Beadchip	age, sex, race, diabetes, hypertension, batch effect, bisulfite conversion efficiency, and degree of lymphocytic infiltrate on histology
cg19681793	6	169651645	EPIC, 450k	THBS2	Thrombospondin-2	intron	Gluck et al 2019	31165727	fibrosis	Mixed	Kidney Tubules	Mixed	91	0.45	unspecified	Hypomethylated	-0.00688	Combined cohort beta	9.65933e-10	Raw	HumanMethylation450 Beadchip	age, sex, race, diabetes, hypertension, batch effect, bisulfite conversion efficiency, and degree of lymphocytic infiltrate on histology
cg01210554	7	27191564	EPIC, 450k	HOXA-AS3	Antisense RNA (HOXA)	intron	Gluck et al 2019	31165727	fibrosis	Mixed	Kidney Tubules	Mixed	91	0.45	unspecified	Hypomethylated	-0.0229085	Combined cohort beta	7.14552e-17	Raw	HumanMethylation450 Beadchip	age, sex, race, diabetes, hypertension, batch effect, bisulfite conversion efficiency, and degree of lymphocytic infiltrate on histology
cg25296938	7	98976900	EPIC, 450k	ARPC1B	Actin-related protein 2/3 complex subunit 1B	intron	Gluck et al 2019	31165727	fibrosis	Mixed	Kidney Tubules	Mixed	91	0.45	unspecified	Hypomethylated	-0.0306658	Combined cohort beta	1.93732e-08	Raw	HumanMethylation450 Beadchip	age, sex, race, diabetes, hypertension, batch effect, bisulfite conversion efficiency, and degree of lymphocytic infiltrate on histology
cg17203533	8	135648811	EPIC, 450k	ZFAT	Zinc finger protein ZFAT	intron	Gluck et al 2019	31165727	fibrosis	Mixed	Kidney Tubules	Mixed	91	0.45	unspecified	Hypermethylated	0.0187485	Combined cohort beta	5.66679e-10	Raw	HumanMethylation450 Beadchip	age, sex, race, diabetes, hypertension, batch effect, bisulfite conversion efficiency, and degree of lymphocytic infiltrate on histology
cg13266096	11	62366806	EPIC, 450k	MTA2	Metastasis-associated protein MTA2	intron	Gluck et al 2019	31165727	fibrosis	Mixed	Kidney Tubules	Mixed	91	0.45	unspecified	Hypomethylated	-0.0188313	Combined cohort beta	1.8182e-10	Raw	HumanMethylation450 Beadchip	age, sex, race, diabetes, hypertension, batch effect, bisulfite conversion efficiency, and degree of lymphocytic infiltrate on histology
cg00355019	11	119994877	EPIC, 450k	TRIM29	Tripartite motif-containing protein 29,	exon	Gluck et al 2019	31165727	fibrosis	Mixed	Kidney Tubules	Mixed	91	0.45	unspecified	Hypomethylated	-0.0168272	Combined cohort beta	1.25984e-18	Raw	HumanMethylation450 Beadchip	age, sex, race, diabetes, hypertension, batch effect, bisulfite conversion efficiency, and degree of lymphocytic infiltrate on histology
cg07267600	12	2750053	EPIC, 450k	CACNA1C	Voltage-dependent L-type calcium channel subunit alpha-1C	intron	Gluck et al 2019	31165727	fibrosis	Mixed	Kidney Tubules	Mixed	91	0.45	unspecified	Hypomethylated	-0.0240241	Combined cohort beta	6.49076e-13	Raw	HumanMethylation450 Beadchip	age, sex, race, diabetes, hypertension, batch effect, bisulfite conversion efficiency, and degree of lymphocytic infiltrate on histology
cg10512292	12	4378267	EPIC, 450k	CCND2-AS1	Antisense RNA (CCND2)	intron	Gluck et al 2019	31165727	fibrosis	Mixed	Kidney Tubules	Mixed	91	0.45	unspecified	Hypomethylated	-0.0155958	Combined cohort beta	5.05945e-11	Raw	HumanMethylation450 Beadchip	age, sex, race, diabetes, hypertension, batch effect, bisulfite conversion efficiency, and degree of lymphocytic infiltrate on histology
cg21462428	12	4381448	EPIC, 450k	CCND2-AS1	Antisense RNA (CCND2)	intron	Gluck et al 2019	31165727	fibrosis	Mixed	Kidney Tubules	Mixed	91	0.45	unspecified	Hypomethylated	-0.0214927	Combined cohort beta	2.44944e-09	Raw	HumanMethylation450 Beadchip	age, sex, race, diabetes, hypertension, batch effect, bisulfite conversion efficiency, and degree of lymphocytic infiltrate on histology
cg21439672	12	7260546	EPIC, 450k	C1RL	Complement C1r subcomponent-like protein,	intron	Gluck et al 2019	31165727	fibrosis	Mixed	Kidney Tubules	Mixed	91	0.45	unspecified	Hypomethylated	-0.0110911	Combined cohort beta	1.93288e-09	Raw	HumanMethylation450 Beadchip	age, sex, race, diabetes, hypertension, batch effect, bisulfite conversion efficiency, and degree of lymphocytic infiltrate on histology
cg04819487	14	25320054	EPIC, 450k	STXBP6	Syntaxin-binding protein 6	intron	Gluck et al 2019	31165727	fibrosis	Mixed	Kidney Tubules	Mixed	91	0.45	unspecified	Hypermethylated	0.0174398	Combined cohort beta	2.49063e-14	Raw	HumanMethylation450 Beadchip	age, sex, race, diabetes, hypertension, batch effect, bisulfite conversion efficiency, and degree of lymphocytic infiltrate on histology
cg22703162	15	96885418	EPIC, 450k	NR2F2	Nuclear receptor subfamily 2 group F member 6	intergenic	Gluck et al 2019	31165727	fibrosis	Mixed	Kidney Tubules	Mixed	91	0.45	unspecified	Hypomethylated	-0.0192425	Combined cohort beta	4.37827e-09	Raw	HumanMethylation450 Beadchip	age, sex, race, diabetes, hypertension, batch effect, bisulfite conversion efficiency, and degree of lymphocytic infiltrate on histology
cg18761422	15	96886238	EPIC, 450k	NR2F2	Nuclear receptor subfamily 2 group F member 6	intergenic	Gluck et al 2019	31165727	fibrosis	Mixed	Kidney Tubules	Mixed	91	0.45	unspecified	Hypomethylated	-0.0183204	Combined cohort beta	9.3803e-10	Raw	HumanMethylation450 Beadchip	age, sex, race, diabetes, hypertension, batch effect, bisulfite conversion efficiency, and degree of lymphocytic infiltrate on histology
cg02229757	16	15685126	EPIC, 450k	BMERB1;MARF1	bMERB domain-containing protein 1	intergenic	Gluck et al 2019	31165727	fibrosis	Mixed	Kidney Tubules	Mixed	91	0.45	unspecified	Hypomethylated	-0.0261319	Combined cohort beta	2.68669e-16	Raw	HumanMethylation450 Beadchip	age, sex, race, diabetes, hypertension, batch effect, bisulfite conversion efficiency, and degree of lymphocytic infiltrate on histology
cg00690082	17	40438511	EPIC, 450k	STAT5B	Signal transducer and activator of transcription 5B	intron	Gluck et al 2019	31165727	fibrosis	Mixed	Kidney Tubules	Mixed	91	0.45	unspecified	Hypomethylated	-0.0106583	Combined cohort beta	1.91361e-17	Raw	HumanMethylation450 Beadchip	age, sex, race, diabetes, hypertension, batch effect, bisulfite conversion efficiency, and degree of lymphocytic infiltrate on histology
cg07888912	19	11305913	EPIC, 450k	KANK2	KN motif and ankyrin repeat domain-containing protein 2	intron	Gluck et al 2019	31165727	fibrosis	Mixed	Kidney Tubules	Mixed	91	0.45	unspecified	Hypomethylated	-0.01116	Combined cohort beta	1.6798e-12	Raw	HumanMethylation450 Beadchip	age, sex, race, diabetes, hypertension, batch effect, bisulfite conversion efficiency, and degree of lymphocytic infiltrate on histology
cg05318454	19	46117805	EPIC, 450k	EML2	Echinoderm microtubule-associated protein-like 2	intron	Gluck et al 2019	31165727	fibrosis	Mixed	Kidney Tubules	Mixed	91	0.45	unspecified	Hypomethylated	-0.01379	Combined cohort beta	4.0605e-14	Raw	HumanMethylation450 Beadchip	age, sex, race, diabetes, hypertension, batch effect, bisulfite conversion efficiency, and degree of lymphocytic infiltrate on histology
cg16944159	2	62132759	EPIC, 450k	COMMD1	COMM domain-containing protein 1	intron	Kim et al 2021	34214161	DKD-T2D	Korean	Blood	T2D	167	1	T2D	Hypermethylated	0.272	NA	8.2e-08	FDR	EPIC Beadchip	Cell-type composition, age, sex, HbA1c, duration of diabetes, and BMI
cg16079347	9	100265181	EPIC, 450k	TMOD1	Tropomodulin-1	intron	Kim et al 2021	34214161	DKD-T2D	Korean	Blood	T2D	167	1	T2D	Hypermethylated	0.237	NA	2.87e-09	FDR	EPIC Beadchip	Cell-type composition, age, sex, HbA1c, duration of diabetes, and BMI
cg11530914	16	67281528	EPIC, 450k	FHOD1;SLC9A5	FH1/FH2 domain-containing protein 1	intergenic	Kim et al 2021	34214161	DKD-T2D	Korean	Blood	T2D	167	1	T2D	Hypermethylated	0.261	NA	7.97e-08	FDR	EPIC Beadchip	Cell-type composition, age, sex, HbA1c, duration of diabetes, and BMI
cg20677142	3	119012899	EPIC, 450k	ARHGAP31;B4GALT4	Rho GTPase-activating protein 31,	intergenic	Qiu et al 2018	29709239	eGFR slope-T2D	American Indian	Blood	T2D	181	NA	T2D	Hypermethylated	-5.5083	NA	2.87e-09	Raw	HumanMethylation450 Beadchip	age, gender, race, diabetes category, hypertension category, batch and conversion efficiency
cg17794358	6	32097257	EPIC, 450k	FKBPL	FK506-binding protein-like	exon	Qiu et al 2018	29709239	eGFR slope-T2D	American Indian	Blood	T2D	181	NA	T2D	Hypermethylated	-3.2946	Δβ	8.36e-08	Raw	HumanMethylation450 Beadchip	age, gender, race, diabetes category, hypertension category, batch and conversion efficiency
cg25799291	20	55685277	EPIC, 450k	BMP7	Bone morphogenetic protein 7	intergenic	Qiu et al 2018	31165727	eGFR slope-T2D-BMIadj	American Indian	Blood	T2D	181	NA	T2D	Hypermethylated	-3.2051	Δβ	5.98e-09	Raw	HumanMethylation450 Beadchip	age, gender, race, diabetes category, hypertension category, batch and conversion efficiency
cg03934433	11	118799453	EPIC, 450k	UPK2	Uroplakin-2	intergenic	Sheng et al 2020	33144501	albuminuria	Mixed	Blood	Mixed	500	1	unspecified	Hypermethylated	0.474611	Beta	8.84765e-09	Raw	MethylationEPIC BeadChip	batch effect (chip number) as the random effect, age, top 10 PCs of genetic background, hypertension, six cell type proportions
cg16408865	12	69753119	EPIC, 450k	YEATS4;LYZ	YEATS domain-containing protein 4	intergenic	Sheng et al 2020	33144501	eGFR decline	Mixed	Blood	Mixed	500	1	unspecified	Hypomethylated	1.58	Beta (methylation per eGFR slope)	6.75856e-09	Raw	MethylationEPIC BeadChip	batch effect (chip number) as the random effect, age, top 10 PCs of genetic background, hypertension, six cell type proportions
cg19231170	17	77020037	EPIC	C1QTNF1	Complement C1q tumor necrosis factor-related protein 1	intron	Sheng et al 2020	33144501	albuminuria	Mixed	Blood	Mixed	500	1	unspecified	Hypomethylated	-0.626701	Beta	6.82143e-08	Raw	MethylationEPIC BeadChip	batch effect (chip number) as the random effect, age, top 10 PCs of genetic background, hypertension, six cell type proportions
cg17944885	19	12225735	EPIC, 450k	ZNF788;ZNF20	Zinc finger protein 20	intergenic	Sheng et al 2020	33144501	eGFR	Mixed	Blood	Mixed	500	1	unspecified	Hypermethylated	-5.21	Beta	3.71685e-13	Raw	MethylationEPIC BeadChip	batch effect (chip number) as the random effect, age, top 10 PCs of genetic background, hypertension, six cell type proportions
cg27324859	19	17398922	EPIC	ANKLE1;ABHD8	Ankyrin repeat and LEM domain-containing protein 1,	intergenic	Sheng et al 2020	33144501	albuminuria	Mixed	Blood	Mixed	500	1	unspecified	Hypermethylated	0.670309	Beta	5.10521e-08	Raw	MethylationEPIC BeadChip	batch effect (chip number) as the random effect, age, top 10 PCs of genetic background, hypertension, six cell type proportions
cg15507486	19	46627896	EPIC, 450k	IGFL3	Insulin growth factor-like family member 3	exon	Sheng et al 2020	33144501	eGFR decline	Mixed	Blood	Mixed	500	1	unspecified	Hypomethylated	1.28	Beta (methylation per eGFR slope)	4.19462e-08	Raw	MethylationEPIC BeadChip	batch effect (chip number) as the random effect, age, top 10 PCs of genetic background, hypertension, six cell type proportions
cg01491004	21	43998754	EPIC	SLC37A1	Glucose-6-phosphate exchanger SLC37A1	intron	Sheng et al 2020	33144501	eGFR decline	Mixed	Blood	Mixed	500	1	unspecified	Hypermethylated	-1.01	Beta (methylation per eGFR slope)	4.62967e-09	Raw	MethylationEPIC BeadChip	batch effect (chip number) as the random effect, age, top 10 PCs of genetic background, hypertension, six cell type proportions
cg03992323	1	224023297	EPIC, 450k	TP53BP2	Apoptosis-stimulating of p53 protein 2	intron	Smyth et al 2014	24253112	CKD-DKD-T1D	UK/Ireland	Blood	Mixed	403	0.443137	T1D	Hypermethylated	0.2	Δβ DN vs. DC	2.1e-09	FDR	HumanMethylation450 Beadchip	age, sex, cell type heterogeneity
cg23843953	1	230262390	450k	GALNT2	Polypeptide N-acetylgalactosaminyltransferase 2	intron	Smyth et al 2014	24253112	CKD-DKD-T1D	UK/Ireland	Blood	Mixed	403	0.443137	T1D	Hypermethylated	0.08	Δβ DN vs. DC	1.1e-10	FDR	HumanMethylation450 Beadchip	age, sex, cell type heterogeneity
cg13296238	3	127323965	EPIC, 450k	MCM2	DNA replication licensing factor MCM2	exon	Smyth et al 2014	24253112	CKD-DKD-T1D	UK/Ireland	Blood	Mixed	403	0.443137	T1D	Hypermethylated	0.1	Δβ DN vs. DC	5.03e-11	FDR	HumanMethylation450 Beadchip	age, sex, cell type heterogeneity
cg13541713	4	119947251	EPIC, 450k	SYNPO2	Synaptopodin-2	intron	Smyth et al 2014	24253112	CKD-DKD-T1D	UK/Ireland	Blood	Mixed	403	0.443137	T1D	Hypermethylated	0.2	Δβ DN vs. DC	7.53e-11	FDR	HumanMethylation450 Beadchip	age, sex, cell type heterogeneity
cg17500228	5	448790	EPIC, 450k	EXOC3	Exocyst complex component 3	intron	Smyth et al 2014	24253112	CKD-DKD-T1D	UK/Ireland	Blood	Mixed	403	0.443137	T1D	Hypermethylated	0.3	Δβ DN vs. DC	1.57e-14	FDR	HumanMethylation450 Beadchip	age, sex, cell type heterogeneity
cg12230983	6	15439701	EPIC, 450k	JARID2	Protein Jumonji	intron	Smyth et al 2014	24253112	CKD-DKD-T1D	UK/Ireland	Blood	Mixed	403	0.443137	T1D	Hypermethylated	0.1	Δβ DN vs. DC	8.47e-18	FDR	HumanMethylation450 Beadchip	age, sex, cell type heterogeneity
cg01716683	6	32947913	EPIC, 450k	BRD2	Bromodomain-containing protein 2	intron	Smyth et al 2014	24253112	CKD-DKD-T1D	UK/Ireland	Blood	Mixed	403	0.443137	T1D	Hypermethylated	0.09	Δβ DN vs. DC	4.68e-10	FDR	HumanMethylation450 Beadchip	age, sex, cell type heterogeneity
cg26987613	6	33219410	EPIC, 450k	VPS52	Vacuolar protein sorting-associated protein 52 homolog	exon	Smyth et al 2014	24253112	CKD-DKD-T1D	UK/Ireland	Blood	Mixed	403	0.443137	T1D	Hypermethylated	0.1	Δβ DN vs. DC	1.5e-14	FDR	HumanMethylation450 Beadchip	age, sex, cell type heterogeneity
cg16458752	6	33255241	EPIC, 450k	WDR46	WD repeat-containing protein 46	exon	Smyth et al 2014	24253112	CKD-DKD-T1D	UK/Ireland	Blood	Mixed	403	0.443137	T1D	Hypermethylated	0.05	Δβ DN vs. DC	8.13e-10	FDR	HumanMethylation450 Beadchip	age, sex, cell type heterogeneity
cg00130530	6	35657202	EPIC, 450k	FKBP5	Peptidyl-prolyl cis-trans isomerase FKBP5	intron	Smyth et al 2014	24253112	CKD-DKD-T1D	UK/Ireland	Blood	Mixed	403	0.443137	T1D	Hypomethylated	-0.09	Δβ DN vs. DC	3.33e-10	FDR	HumanMethylation450 Beadchip	age, sex, cell type heterogeneity
cg08044454	7	37024552	EPIC, 450k	ELMO1	Engulfment and cell motility protein 1	exon	Smyth et al 2014	24253112	CKD-DKD-T1D	UK/Ireland	Blood	Mixed	403	0.443137	T1D	Hypomethylated	-0.2	Δβ DN vs. DC	2.74e-09	FDR	HumanMethylation450 Beadchip	age, sex, cell type heterogeneity
cg26478599	7	41747322	EPIC, 450k	INHBA-AS1	Antisense RNA (INHBA)	intron	Smyth et al 2014	24253112	CKD-DKD-T1D	UK/Ireland	Blood	Mixed	403	0.443137	T1D	Hypermethylated	0.03	Δβ DN vs. DC	2.9e-11	FDR	HumanMethylation450 Beadchip	age, sex, cell type heterogeneity
cg02858808	7	101829330	EPIC, 450k	CUX1	Homeobox protein cut-like 1	intron	Smyth et al 2014	24253112	CKD-DKD-T1D	UK/Ireland	Blood	Mixed	403	0.443137	T1D	Hypermethylated	0.05	Δβ DN vs. DC	3.67e-09	FDR	HumanMethylation450 Beadchip	age, sex, cell type heterogeneity
cg10370262	7	151396512	EPIC, 450k	PRKAG2	5'-AMP-activated protein kinase subunit gamma-2	intron	Smyth et al 2014	24253112	CKD-DKD-T1D	UK/Ireland	Blood	Mixed	403	0.443137	T1D	Hypermethylated	0.08	Δβ DN vs. DC	3.67e-09	FDR	HumanMethylation450 Beadchip	age, sex, cell type heterogeneity
cg24701780	7	157351620	EPIC, 450k	PTPRN2	Receptor-type tyrosine-protein phosphatase N2	intron	Smyth et al 2014	24253112	CKD-DKD-T1D	UK/Ireland	Blood	Mixed	403	0.443137	T1D	Hypermethylated	0.02	Δβ DN vs. DC	8.87e-10	FDR	HumanMethylation450 Beadchip	age, sex, cell type heterogeneity
cg13134916	12	25707564	EPIC, 450k	LMNTD1	Lamin tail domain-containing protein 1	intron	Smyth et al 2014	24253112	CKD-DKD-T1D	UK/Ireland	Blood	Mixed	403	0.443137	T1D	Hypermethylated	0.2	Δβ DN vs. DC	2.27e-10	FDR	HumanMethylation450 Beadchip	age, sex, cell type heterogeneity
cg07804470	13	99201496	EPIC, 450k	STK24	Serine/threonine-protein kinase 24,	intron	Smyth et al 2014	24253112	CKD-DKD-T1D	UK/Ireland	Blood	Mixed	403	0.443137	T1D	Hypermethylated	0.2	Δβ DN vs. DC	1.5e-10	FDR	HumanMethylation450 Beadchip	age, sex, cell type heterogeneity
cg02128308	13	114126436	EPIC, 450k	DCUN1D2	DCN1-like protein 2	intron	Smyth et al 2014	24253112	CKD-DKD-T1D	UK/Ireland	Blood	Mixed	403	0.443137	T1D	Hypermethylated	0.06	Δβ DN vs. DC	1.11e-09	FDR	HumanMethylation450 Beadchip	age, sex, cell type heterogeneity
cg08169020	14	69256888	EPIC, 450k	ZFP36L1	mRNA decay activator protein ZFP36L1	exon	Smyth et al 2014	24253112	CKD-DKD-T1D	UK/Ireland	Blood	Mixed	403	0.443137	T1D	Hypomethylated	-0.3	Δβ DN vs. DC	5.23e-10	FDR	HumanMethylation450 Beadchip	age, sex, cell type heterogeneity
cg01704698	16	84941294	EPIC, 450k	CRISPLD2	Cysteine-rich secretory protein LCCL domain-containing 2	exon	Smyth et al 2014	24253112	CKD-DKD-T1D	UK/Ireland	Blood	Mixed	403	0.443137	T1D	Hypermethylated	0.02	Δβ DN vs. DC	1.53e-09	FDR	HumanMethylation450 Beadchip	age, sex, cell type heterogeneity
cg07018090	16	88079797	EPIC, 450k	BANP	Protein BANP	intron	Smyth et al 2014	24253112	CKD-DKD-T1D	UK/Ireland	Blood	Mixed	403	0.443137	T1D	Hypomethylated	-0.36	Δβ DN vs. DC	1.7e-10	FDR	HumanMethylation450 Beadchip	age, sex, cell type heterogeneity
cg26957471	16	89363967	EPIC, 450k	ANKRD11	Ankyrin repeat domain-containing protein 11	intron	Smyth et al 2014	24253112	CKD-DKD-T1D	UK/Ireland	Blood	Mixed	403	0.443137	T1D	Hypermethylated	0.03	Δβ DN vs. DC	3.67e-12	FDR	HumanMethylation450 Beadchip	age, sex, cell type heterogeneity
cg00041047	19	49828629	EPIC, 450k	SLC6A16	Orphan sodium- and chloride-dependent neurotransmitter transporter NTT5	intergenic	Smyth et al 2014	24253112	CKD-DKD-T1D	UK/Ireland	Blood	Mixed	403	0.443137	T1D	Hypomethylated	-0.2	Δβ DN vs. DC	8.33e-11	FDR	HumanMethylation450 Beadchip	age, sex, cell type heterogeneity
cg16595484	3	122512170	EPIC, 450k	HSPBAP1	HSPB1-associated protein 1,	intron	Smyth et al 2020	33178681	DKD-T1D	UK	Blood	T1D	250	1	T1D	Hypermethylated	0.22	Δβ DN vs. DC	2.4e-21	FDR	HumanMethylation450 Beadchip	sex, duration of diabetes, age at diagnosis, and HBA1c, cell type hetergeneity
cg02399570	3	156877196	450k	CCNL1	Cyclin-L1	exon	Smyth et al 2020	33178681	DKD-T1D	UK	Blood	T1D	250	1	T1D	Hypermethylated	0.21	Δβ DN vs. DC	8.6e-22	FDR	HumanMethylation450 Beadchip	sex, duration of diabetes, age at diagnosis, and HBA1c, cell type hetergeneity
cg20419181	4	38063874	EPIC, 450k	TBC1D1	TBC1 domain family member 1	intron	Smyth et al 2020	33178681	DKD-T1D	UK	Blood	T1D	250	1	T1D	Hypermethylated	0.26	Δβ DN vs. DC	5.2e-23	FDR	HumanMethylation450 Beadchip	sex, duration of diabetes, age at diagnosis, and HBA1c, cell type hetergeneity
cg11671265	4	78722517	EPIC, 450k	CNOT6L	CCR4-NOT transcription complex subunit 6-like	intron	Smyth et al 2020	33178681	DKD-T1D	UK	Blood	T1D	250	1	T1D	Hypermethylated	0.24	Δβ DN vs. DC	5e-18	FDR	HumanMethylation450 Beadchip	sex, duration of diabetes, age at diagnosis, and HBA1c, cell type hetergeneity
cg21935083	5	131892314	EPIC, 450k, 27k	RAD50	DNA repair protein RAD50	intron	Smyth et al 2020	33178681	DKD-T1D	UK	Blood	T1D	250	1	T1D	Hypermethylated	0.22	Δβ DN vs. DC	5.4e-23	FDR	HumanMethylation450 Beadchip	sex, duration of diabetes, age at diagnosis, and HBA1c, cell type hetergeneity
cg07242860	5	140739522	EPIC, 450k	PCDHGA1/2/3/4, PCDHGB1/2/3	Protocadherin gamma-A1/A2/A3/A4,	intron	Smyth et al 2020	33178681	DKD-T1D	UK	Blood	T1D	250	1	T1D	Hypermethylated	0.22	Δβ DN vs. DC	7.2e-23	FDR	HumanMethylation450 Beadchip	sex, duration of diabetes, age at diagnosis, and HBA1c, cell type hetergeneity
cg25418748	5	178977236	EPIC, 450k, 27k	RUFY1	RUN and FYVE domain-containing protein 1,	intergenic	Smyth et al 2020	33178681	DKD-T1D	UK	Blood	T1D	250	1	T1D	Hypermethylated	0.21	Δβ DN vs. DC	5e-22	FDR	HumanMethylation450 Beadchip	sex, duration of diabetes, age at diagnosis, and HBA1c, cell type hetergeneity
cg04861640	6	28234605	EPIC, 450k	ZSCAN2;ZKSCAN4	Zinc finger and SCAN domain-containing protein 2	intergenic	Smyth et al 2020	33178681	DKD-T1D	UK	Blood	T1D	250	1	T1D	Hypermethylated	0.23	Δβ DN vs. DC	3.7e-24	FDR	HumanMethylation450 Beadchip	sex, duration of diabetes, age at diagnosis, and HBA1c, cell type hetergeneity
cg02339392	6	28234615	EPIC, 450k	ZSCAN26	Zinc finger and SCAN domain-containing protein 26	intergenic	Smyth et al 2020	33178681	DKD-T1D	UK	Blood	T1D	250	1	T1D	Hypermethylated	0.21	Δβ DN vs. DC	2.2e-22	FDR	HumanMethylation450 Beadchip	sex, duration of diabetes, age at diagnosis, and HBA1c, cell type hetergeneity
cg10905876	6	56716656	EPIC, 450k	DST	Dystonin,	exon	Smyth et al 2020	33178681	DKD-T1D	UK	Blood	T1D	250	1	T1D	Hypermethylated	0.22	Δβ DN vs. DC	8.9e-22	FDR	HumanMethylation450 Beadchip	sex, duration of diabetes, age at diagnosis, and HBA1c, cell type hetergeneity
cg21829265	6	56911139	EPIC, 450k, 27k	KIAA1586;BEND6	E3 SUMO-protein ligase KIAA1586	intergenic	Smyth et al 2020	33178681	DKD-T1D	UK	Blood	T1D	250	1	T1D	Hypermethylated	0.21	Δβ DN vs. DC	4.1e-23	FDR	HumanMethylation450 Beadchip	sex, duration of diabetes, age at diagnosis, and HBA1c, cell type hetergeneity
cg21739208	6	80280621	EPIC, 450k	LCA5;SH3BGRL2	Lebercilin	intergenic	Smyth et al 2020	33178681	DKD-T1D	UK	Blood	T1D	250	1	T1D	Hypermethylated	0.22	Δβ DN vs. DC	6.8e-23	FDR	HumanMethylation450 Beadchip	sex, duration of diabetes, age at diagnosis, and HBA1c, cell type hetergeneity
cg03037561	7	16459464	EPIC, 450k	CRPPA	D-ribitol-5-phosphate cytidylyltransferase	intron	Smyth et al 2020	33178681	DKD-T1D	UK	Blood	T1D	250	1	T1D	Hypermethylated	0.2	Δβ DN vs. DC	3.2e-18	FDR	HumanMethylation450 Beadchip	sex, duration of diabetes, age at diagnosis, and HBA1c, cell type hetergeneity
cg24115040	7	96652375	EPIC, 450k, 27k	DLX5	Homeobox protein DLX-5	intron	Smyth et al 2020	33178681	DKD-T1D	UK	Blood	T1D	250	1	T1D	Hypermethylated	0.22	Δβ DN vs. DC	2.1e-22	FDR	HumanMethylation450 Beadchip	sex, duration of diabetes, age at diagnosis, and HBA1c, cell type hetergeneity
cg08779777	7	106505772	EPIC, 450k, 27k	PIK3CG	Phosphatidylinositol 4,5-bisphosphate 3-kinase catalytic subunit gamma isoform	exon	Smyth et al 2020	33178681	DKD-T1D	UK	Blood	T1D	250	1	T1D	Hypermethylated	0.26	Δβ DN vs. DC	1.5e-20	FDR	HumanMethylation450 Beadchip	sex, duration of diabetes, age at diagnosis, and HBA1c, cell type hetergeneity
cg01667324	13	34392045	EPIC, 450k	RFC3;STARD13	Replication factor C subunit 3	intergenic	Smyth et al 2020	33178681	DKD-T1D	UK	Blood	T1D	250	1	T1D	Hypermethylated	0.2	Δβ DN vs. DC	5.3e-21	FDR	HumanMethylation450 Beadchip	sex, duration of diabetes, age at diagnosis, and HBA1c, cell type hetergeneity
cg00618312	13	41556559	EPIC, 450k	ELF1	ETS-related transcription factor Elf-1,	intron	Smyth et al 2020	33178681	DKD-T1D	UK	Blood	T1D	250	1	T1D	Hypermethylated	0.2	Δβ DN vs. DC	2.4e-22	FDR	HumanMethylation450 Beadchip	sex, duration of diabetes, age at diagnosis, and HBA1c, cell type hetergeneity
cg16203607	17	62500946	EPIC, 450k	DDX5	Probable ATP-dependent RNA helicase DDX5	exon	Smyth et al 2020	33178681	DKD-T1D	UK	Blood	T1D	250	1	T1D	Hypermethylated	0.21	Δβ DN vs. DC	2.1e-23	FDR	HumanMethylation450 Beadchip	sex, duration of diabetes, age at diagnosis, and HBA1c, cell type hetergeneity
cg15189015	17	72707255	EPIC, 450k	RAB37;CD300LF	Ras-related protein Rab-37	intron;intron	Smyth et al 2020	33178681	DKD-T1D	UK	Blood	T1D	250	1	T1D	Hypermethylated	0.22	Δβ DN vs. DC	3e-22	FDR	HumanMethylation450 Beadchip	sex, duration of diabetes, age at diagnosis, and HBA1c, cell type hetergeneity
cg07979357	19	14142353	EPIC, 450k, 27k	RLN3	Relaxin-3	exon	Smyth et al 2020	33178681	DKD-T1D	UK	Blood	T1D	250	1	T1D	Hypermethylated	0.2	Δβ DN vs. DC	1.8e-22	FDR	HumanMethylation450 Beadchip	sex, duration of diabetes, age at diagnosis, and HBA1c, cell type hetergeneity
cg10463299	20	54987330	EPIC, 450k	CASS4	Cas scaffolding protein family member 4	exon	Smyth et al 2020	33178681	DKD-T1D	UK	Blood	T1D	250	1	T1D	Hypermethylated	0.23	Δβ DN vs. DC	2.3e-22	FDR	HumanMethylation450 Beadchip	sex, duration of diabetes, age at diagnosis, and HBA1c, cell type hetergeneity
cg26399113	X	70752639	EPIC, 450k, 27k	OGT;BCYRN1	UDP-N-acetylglucosamine--peptide N-acetylglucosaminyltransferase 110 kDa subunit,	intron	Smyth et al 2020	33178681	DKD-T1D	UK	Blood	T1D	250	1	T1D	Hypermethylated	0.22	Δβ DN vs. DC	1e-12	FDR	HumanMethylation450 Beadchip	sex, duration of diabetes, age at diagnosis, and HBA1c, cell type hetergeneity
cg02187937	1	21005254	EPIC	KIF17	Kinesin-like protein KIF17	intron	Smyth et al 2021	33933144	ESKD-T1D	UK/Ireland	Blood	T1D	360	1	T1D	Hypermethylated	5.14818	FC (Analysis 1 Results from ST35, T1DM-ESKD vs T1DM)	4.23949e-13	FDR	MethylationEPIC BeadChip	age, sex, cell type heterogeneity (Minimal model), and matched for age, sex, diabetes duration and smoking
cg09322375	1	33611399	EPIC	TRIM62	E3 ubiquitin-protein ligase TRIM62,	exon	Smyth et al 2021	33933144	ESKD-T1D	UK/Ireland	Blood	T1D	360	1	T1D	Hypomethylated	-4.86254	FC (Analysis 1 Results from ST35, T1DM-ESKD vs T1DM)	1.9629e-16	FDR	MethylationEPIC BeadChip	age, sex, cell type heterogeneity (Minimal model), and matched for age, sex, diabetes duration and smoking
cg12609063	1	116549227	EPIC, 450k	SLC22A15	Solute carrier family 22 member 15	intron	Smyth et al 2021	33933144	ESKD-T1D	UK/Ireland	Blood	T1D	360	1	T1D	Hypermethylated	6.89069	FC (Analysis 1 Results from ST35, T1DM-ESKD vs T1DM)	2.13263e-12	FDR	MethylationEPIC BeadChip	age, sex, cell type heterogeneity (Minimal model), and matched for age, sex, diabetes duration and smoking
cg15103566	2	12443780	EPIC	MIR3681HG	MicroRNA non-coding host genes	intron	Smyth et al 2021	33933144	ESKD-T1D	UK/Ireland	Blood	T1D	360	1	T1D	Hypomethylated	-3.76225	FC (Analysis 1 Results from ST35, T1DM-ESKD vs T1DM)	2.96615e-15	FDR	MethylationEPIC BeadChip	age, sex, cell type heterogeneity (Minimal model), and matched for age, sex, diabetes duration and smoking
cg23124382	2	161268467	EPIC	RBMS1	RNA-binding motif, single-stranded-interacting protein 1	intron	Smyth et al 2021	33933144	ESKD-T1D	UK/Ireland	Blood	T1D	360	1	T1D	Hypermethylated	7.5679	FC (Analysis 1 Results from ST35, T1DM-ESKD vs T1DM)	1.99858e-13	FDR	MethylationEPIC BeadChip	age, sex, cell type heterogeneity (Minimal model), and matched for age, sex, diabetes duration and smoking
cg09074294	3	150457472	EPIC	SIAH2; LOC101928105	E3 ubiquitin-protein ligase SIAH2	intergenic	Smyth et al 2021	33933144	ESKD-T1D	UK/Ireland	Blood	T1D	360	1	T1D	Hypermethylated	48.94	FC (Analysis 1 Results from ST35, T1DM-ESKD vs T1DM)	7.62733e-12	FDR	MethylationEPIC BeadChip	age, sex, cell type heterogeneity (Minimal model), and matched for age, sex, diabetes duration and smoking
cg11630392	3	150920964	EPIC, 450k, 27k	GPR171;MED12L	G-protein coupled receptor 171	exon;intron	Smyth et al 2021	33933144	ESKD-T1D	UK/Ireland	Blood	T1D	360	1	T1D	Hypermethylated	2.87524	FC (Analysis 1 Results from ST35, T1DM-ESKD vs T1DM)	1.07446e-14	FDR	MethylationEPIC BeadChip	age, sex, cell type heterogeneity (Minimal model), and matched for age, sex, diabetes duration and smoking
cg26357116	5	76675528	EPIC	PDE8B	High affinity cAMP-specific and IBMX-insensitive 3',5'-cyclic phosphodiesterase 8B,	intron	Smyth et al 2021	33933144	ESKD-T1D	UK/Ireland	Blood	T1D	360	1	T1D	Hypermethylated	11.123	FC (Analysis 1 Results from ST35, T1DM-ESKD vs T1DM)	4.45417e-14	FDR	MethylationEPIC BeadChip	age, sex, cell type heterogeneity (Minimal model), and matched for age, sex, diabetes duration and smoking
cg12378834	5	134646487	EPIC	PITX1-AS1 (previously C5orf66 )	Antisense RNA (PITX1)	intron	Smyth et al 2021	33933144	ESKD-T1D	UK/Ireland	Blood	T1D	360	1	T1D	Hypermethylated	18.1549	FC (Analysis 1 Results from ST35, T1DM-ESKD vs T1DM)	2.66488e-20	FDR	MethylationEPIC BeadChip	age, sex, cell type heterogeneity (Minimal model), and matched for age, sex, diabetes duration and smoking
cg03846076	5	172743837	EPIC, 450k	STC2	Stanniocalcin-2	exon	Smyth et al 2021	33933144	ESKD-T1D	UK/Ireland	Blood	T1D	360	1	T1D	Hypermethylated	4.04591	FC (Analysis 1 Results from ST35, T1DM-ESKD vs T1DM)	4.04903e-16	FDR	MethylationEPIC BeadChip	age, sex, cell type heterogeneity (Minimal model), and matched for age, sex, diabetes duration and smoking
cg26426910	6	37207838	EPIC	TMEM217	Transmembrane protein 217	intron	Smyth et al 2021	33933144	ESKD-T1D	UK/Ireland	Blood	T1D	360	1	T1D	Hypermethylated	4.97884	FC (Analysis 1 Results from ST35, T1DM-ESKD vs T1DM)	1.58534e-14	FDR	MethylationEPIC BeadChip	age, sex, cell type heterogeneity (Minimal model), and matched for age, sex, diabetes duration and smoking
cg02098313	6	128222378	EPIC, 450k	THEMIS	Protein THEMIS	intron	Smyth et al 2021	33933144	ESKD-T1D	UK/Ireland	Blood	T1D	360	1	T1D	Hypermethylated	3.13824	FC (Analysis 1 Results from ST35, T1DM-ESKD vs T1DM)	7.1373e-13	FDR	MethylationEPIC BeadChip	age, sex, cell type heterogeneity (Minimal model), and matched for age, sex, diabetes duration and smoking
cg14910490	6	144675360	EPIC	UTRN	Utrophin	intron	Smyth et al 2021	33933144	ESKD-T1D	UK/Ireland	Blood	T1D	360	1	T1D	Hypermethylated	2.61779	FC (Analysis 1 Results from ST35, T1DM-ESKD vs T1DM)	2.27625e-13	FDR	MethylationEPIC BeadChip	age, sex, cell type heterogeneity (Minimal model), and matched for age, sex, diabetes duration and smoking
cg24495488	6	151308884	EPIC	MTHFD1L	Monofunctional C1-tetrahydrofolate synthase, mitochondrial,	intron	Smyth et al 2021	33933144	ESKD-T1D	UK/Ireland	Blood	T1D	360	1	T1D	Hypermethylated	3.66107	FC (Analysis 1 Results from ST35, T1DM-ESKD vs T1DM)	6.36147e-12	FDR	MethylationEPIC BeadChip	age, sex, cell type heterogeneity (Minimal model), and matched for age, sex, diabetes duration and smoking
cg06810264	7	30197017	EPIC	MTURN	Maturin	intron	Smyth et al 2021	33933144	ESKD-T1D	UK/Ireland	Blood	T1D	360	1	T1D	Hypermethylated	2.72059	FC (Analysis 1 Results from ST35, T1DM-ESKD vs T1DM)	1.92756e-14	FDR	MethylationEPIC BeadChip	age, sex, cell type heterogeneity (Minimal model), and matched for age, sex, diabetes duration and smoking
cg20019675	8	48572058	EPIC	SPIDR	DNA repair-scaffolding protein	intron	Smyth et al 2021	33933144	ESKD-T1D	UK/Ireland	Blood	T1D	360	1	T1D	Hypomethylated	-4.67859	FC (Analysis 1 Results from ST35, T1DM-ESKD vs T1DM)	2.565e-14	FDR	MethylationEPIC BeadChip	age, sex, cell type heterogeneity (Minimal model), and matched for age, sex, diabetes duration and smoking
cg22895961	8	129550109	EPIC	LINC00824	Long intergenic non-protein coding RNAs	intron	Smyth et al 2021	33933144	ESKD-T1D	UK/Ireland	Blood	T1D	360	1	T1D	Hypermethylated	7.67598	FC (Analysis 1 Results from ST35, T1DM-ESKD vs T1DM)	1.80081e-15	FDR	MethylationEPIC BeadChip	age, sex, cell type heterogeneity (Minimal model), and matched for age, sex, diabetes duration and smoking
cg17590488	10	21319035	EPIC	NEBL	Nebulette	intron	Smyth et al 2021	33933144	ESKD-T1D	UK/Ireland	Blood	T1D	360	1	T1D	Hypomethylated	-6.13813	FC (Analysis 1 Results from ST35, T1DM-ESKD vs T1DM)	1.45714e-13	FDR	MethylationEPIC BeadChip	age, sex, cell type heterogeneity (Minimal model), and matched for age, sex, diabetes duration and smoking
cg06806711	11	60223291	EPIC, 450k, 27k	MS4A1	B-lymphocyte antigen CD20	exon	Smyth et al 2021	33933144	ESKD-T1D	UK/Ireland	Blood	T1D	360	1	T1D	Hypomethylated	-2.22913	FC (Analysis 1 Results from ST35, T1DM-ESKD vs T1DM)	4.54503e-15	FDR	MethylationEPIC BeadChip	age, sex, cell type heterogeneity (Minimal model), and matched for age, sex, diabetes duration and smoking
cg22298224	11	65736639	EPIC	SART1	U4/U6.U5 tri-snRNP-associated protein 1	intron	Smyth et al 2021	33933144	ESKD-T1D	UK/Ireland	Blood	T1D	360	1	T1D	Hypermethylated	2.47704	FC (Analysis 1 Results from ST35, T1DM-ESKD vs T1DM)	4.87539e-16	FDR	MethylationEPIC BeadChip	age, sex, cell type heterogeneity (Minimal model), and matched for age, sex, diabetes duration and smoking
cg24069502	11	102286198	EPIC	TMEM123	Porimin	intron	Smyth et al 2021	33933144	ESKD-T1D	UK/Ireland	Blood	T1D	360	1	T1D	Hypermethylated	4.02601	FC (Analysis 1 Results from ST35, T1DM-ESKD vs T1DM)	5.84083e-14	FDR	MethylationEPIC BeadChip	age, sex, cell type heterogeneity (Minimal model), and matched for age, sex, diabetes duration and smoking
cg19951006	12	56732615	EPIC, 450k	IL23A	Interleukin-23 subunit alpha	intergenic	Smyth et al 2021	33933144	ESKD-T1D	UK/Ireland	Blood	T1D	360	1	T1D	Hypermethylated	8.39052	FC (Analysis 1 Results from ST35, T1DM-ESKD vs T1DM)	4.11817e-12	FDR	MethylationEPIC BeadChip	age, sex, cell type heterogeneity (Minimal model), and matched for age, sex, diabetes duration and smoking
cg22630748	12	57848870	EPIC, 450k, 27k	INHBE;INHBC	Inhibin beta E chain	intergenic	Smyth et al 2021	33933144	ESKD-T1D	UK/Ireland	Blood	T1D	360	1	T1D	Hypermethylated	6.88099	FC (Analysis 1 Results from ST35, T1DM-ESKD vs T1DM)	1.1532e-11	FDR	MethylationEPIC BeadChip	age, sex, cell type heterogeneity (Minimal model), and matched for age, sex, diabetes duration and smoking
cg04595171	12	57933495	EPIC	DCTN2	Dynactin subunit 2	intron	Smyth et al 2021	33933144	ESKD-T1D	UK/Ireland	Blood	T1D	360	1	T1D	Hypomethylated	-4.55089	FC (Analysis 1 Results from ST35, T1DM-ESKD vs T1DM)	4.96918e-14	FDR	MethylationEPIC BeadChip	age, sex, cell type heterogeneity (Minimal model), and matched for age, sex, diabetes duration and smoking
cg09313442	12	100866309	EPIC	NR1H4	Bile acid receptor	intergenic	Smyth et al 2021	33933144	ESKD-T1D	UK/Ireland	Blood	T1D	360	1	T1D	Hypomethylated	-3.99387	FC (Analysis 1 Results from ST35, T1DM-ESKD vs T1DM)	2.2122e-14	FDR	MethylationEPIC BeadChip	age, sex, cell type heterogeneity (Minimal model), and matched for age, sex, diabetes duration and smoking
cg00314454	13	74637451	EPIC	KLF12	Krueppel-like factor 12	intron	Smyth et al 2021	33933144	ESKD-T1D	UK/Ireland	Blood	T1D	360	1	T1D	Hypermethylated	12.6968	FC (Analysis 1 Results from ST35, T1DM-ESKD vs T1DM)	1.6816e-11	FDR	MethylationEPIC BeadChip	age, sex, cell type heterogeneity (Minimal model), and matched for age, sex, diabetes duration and smoking
cg06287731	14	75988251	EPIC	BATF;JDP2	Basic leucine zipper transcriptional factor ATF-like	intergenic	Smyth et al 2021	33933144	ESKD-T1D	UK/Ireland	Blood	T1D	360	1	T1D	Hypermethylated	2.35198	FC (Analysis 1 Results from ST35, T1DM-ESKD vs T1DM)	1.55291e-11	FDR	MethylationEPIC BeadChip	age, sex, cell type heterogeneity (Minimal model), and matched for age, sex, diabetes duration and smoking
cg26493346	16	1812273	EPIC, 450k	MAPK8IP3	C-Jun-amino-terminal kinase-interacting protein 3	intron	Smyth et al 2021	33933144	ESKD-T1D	UK/Ireland	Blood	T1D	360	1	T1D	Hypomethylated	-3.08295	FC (Analysis 1 Results from ST35, T1DM-ESKD vs T1DM)	2.68565e-14	FDR	MethylationEPIC BeadChip	age, sex, cell type heterogeneity (Minimal model), and matched for age, sex, diabetes duration and smoking
cg25950113	16	31450560	EPIC	ZNF843	Zinc finger protein 843	intron	Smyth et al 2021	33933144	ESKD-T1D	UK/Ireland	Blood	T1D	360	1	T1D	Hypomethylated	-3.16164	FC (Analysis 1 Results from ST35, T1DM-ESKD vs T1DM)	4.51576e-13	FDR	MethylationEPIC BeadChip	age, sex, cell type heterogeneity (Minimal model), and matched for age, sex, diabetes duration and smoking
cg07524540	17	15394016	EPIC	TVP23C-CDRT4	Golgi apparatus membrane protein TVP23 homolog	intron	Smyth et al 2021	33933144	ESKD-T1D	UK/Ireland	Blood	T1D	360	1	T1D	Hypermethylated	3.75133	FC (Analysis 1 Results from ST35, T1DM-ESKD vs T1DM)	2.10847e-17	FDR	MethylationEPIC BeadChip	age, sex, cell type heterogeneity (Minimal model), and matched for age, sex, diabetes duration and smoking
cg17885063	17	56460127	EPIC	RNF43	E3 ubiquitin-protein ligase RNF43	intron	Smyth et al 2021	33933144	ESKD-T1D	UK/Ireland	Blood	T1D	360	1	T1D	Hypermethylated	3.39087	FC (Analysis 1 Results from ST35, T1DM-ESKD vs T1DM)	4.15184e-12	FDR	MethylationEPIC BeadChip	age, sex, cell type heterogeneity (Minimal model), and matched for age, sex, diabetes duration and smoking
cg09966085	18	42588939	EPIC	SETBP1	SET-binding protein	intron	Smyth et al 2021	33933144	ESKD-T1D	UK/Ireland	Blood	T1D	360	1	T1D	Hypermethylated	2.52601	FC (Analysis 1 Results from ST35, T1DM-ESKD vs T1DM)	3.00104e-15	FDR	MethylationEPIC BeadChip	age, sex, cell type heterogeneity (Minimal model), and matched for age, sex, diabetes duration and smoking
cg04915079	19	18385851	EPIC	IQCN;JUND	IQ domain-containing protein N	intergenic	Smyth et al 2021	33933144	ESKD-T1D	UK/Ireland	Blood	T1D	360	1	T1D	Hypomethylated	-4.79601	FC (Analysis 1 Results from ST35, T1DM-ESKD vs T1DM)	6.72426e-14	FDR	MethylationEPIC BeadChip	age, sex, cell type heterogeneity (Minimal model), and matched for age, sex, diabetes duration and smoking
cg02970086	20	35272793	EPIC	SLA2	Src-like-adapter 2	intron	Smyth et al 2021	33933144	ESKD-T1D	UK/Ireland	Blood	T1D	360	1	T1D	Hypomethylated	-3.18724	FC (Analysis 1 Results from ST35, T1DM-ESKD vs T1DM)	6.55985e-17	FDR	MethylationEPIC BeadChip	age, sex, cell type heterogeneity (Minimal model), and matched for age, sex, diabetes duration and smoking
cg20187011	21	28214928	EPIC, 450k	ADAMTS1	A disintegrin and metalloproteinase with thrombospondin motifs 1	exon	Smyth et al 2021	33933144	ESKD-T1D	UK/Ireland	Blood	T1D	360	1	T1D	Hypomethylated	-33.9771	FC (Analysis 1 Results from ST35, T1DM-ESKD vs T1DM)	2.20433e-13	FDR	MethylationEPIC BeadChip	age, sex, cell type heterogeneity (Minimal model), and matched for age, sex, diabetes duration and smoking
cg22637658	21	37368048	EPIC	LOC101928269	Antisense RNA (RUNX1)	intron	Smyth et al 2021	33933144	ESKD-T1D	UK/Ireland	Blood	T1D	360	1	T1D	Hypermethylated	3.5143	FC (Analysis 1 Results from ST35, T1DM-ESKD vs T1DM)	4.62067e-14	FDR	MethylationEPIC BeadChip	age, sex, cell type heterogeneity (Minimal model), and matched for age, sex, diabetes duration and smoking
cg01895164	1	26332153	EPIC	PAFAH2; EXTL1	Platelet-activating factor acetylhydrolase 2, cytoplasmic	intergenic	Smyth and Dahlstrom et al 2022		DKD-T1D	UK/Ireland/Finland	Blood	T1D	1304	1	T1D	Hypomethylated	-0.0183226	Δβ DN vs. DC (Minimal model)	9.06e-12	FDR	MethylationEPIC BeadChip	age, sex, cell type heterogeneity (Minimal model), and matched for age, sex, diabetes duration and smoking
cg19693031	1	145441552	EPIC, 450k	TXNIP	Thioredoxin-interacting protein	exon	Smyth and Dahlstrom et al 2022	36550108	DKD-T1D	UK/Ireland/Finland	Blood	T1D	1304	1	T1D	Hypomethylated	-0.0302847	Δβ DN vs. DC (Minimal model)	6.75e-07	FDR	MethylationEPIC BeadChip	age, sex, cell type heterogeneity (Minimal model), and matched for age, sex, diabetes duration and smoking
cg05284887	1	147233306	EPIC	GJA5	Gap junction alpha-5 protein	intron	Smyth and Dahlstrom et al 2022		DKD-T1D	UK/Ireland/Finland	Blood	T1D	1304	1	T1D	Hypomethylated	-0.0401979	Δβ DN vs. DC (Minimal model)	3.35e-09	FDR	MethylationEPIC BeadChip	age, sex, cell type heterogeneity (Minimal model), and matched for age, sex, diabetes duration and smoking
cg21961721	1	153751330	EPIC	SLC27A3	Long-chain fatty acid transport protein 3	exon	Smyth and Dahlstrom et al 2022		DKD-T1D	UK/Ireland/Finland	Blood	T1D	1304	1	T1D	Hypermethylated	0.0133451	Δβ DN vs. DC (Minimal model)	2.34e-14	FDR	MethylationEPIC BeadChip	age, sex, cell type heterogeneity (Minimal model), and matched for age, sex, diabetes duration and smoking
cg08150816	1	169281716	EPIC	NME7	Nucleoside diphosphate kinase 7	intron	Smyth and Dahlstrom et al 2022		DKD-T1D	UK/Ireland/Finland	Blood	T1D	1304	1	T1D	Hypomethylated	-0.0177585	Δβ DN vs. DC (Minimal model)	8.23e-15	FDR	MethylationEPIC BeadChip	age, sex, cell type heterogeneity (Minimal model), and matched for age, sex, diabetes duration and smoking
cg02841972	2	10176151	EPIC	KLF11;GRHL1	Krueppel-like factor 11	intergenic	Smyth and Dahlstrom et al 2022		DKD-T1D	UK/Ireland/Finland	Blood	T1D	1304	1	T1D	Hypomethylated	-0.0254693	Δβ DN vs. DC (Minimal model)	1.35e-08	FDR	MethylationEPIC BeadChip	age, sex, cell type heterogeneity (Minimal model), and matched for age, sex, diabetes duration and smoking
cg05710777	2	65089821	EPIC	LINC01800	Long intergenic non-protein coding RNAs	intron	Smyth and Dahlstrom et al 2022		DKD-T1D	UK/Ireland/Finland	Blood	T1D	1304	1	T1D	Hypomethylated	-0.0310314	Δβ DN vs. DC (Minimal model)	2.95e-18	FDR	MethylationEPIC BeadChip	age, sex, cell type heterogeneity (Minimal model), and matched for age, sex, diabetes duration and smoking
cg23527387	2	100056660	EPIC, 450k	REV1	DNA repair protein REV1	intron	Smyth and Dahlstrom et al 2022		DKD-T1D	UK/Ireland/Finland	Blood	T1D	1304	1	T1D	Hypomethylated	-0.033565	Δβ DN vs. DC (Minimal model)	4.12e-11	FDR	MethylationEPIC BeadChip	age, sex, cell type heterogeneity (Minimal model), and matched for age, sex, diabetes duration and smoking
cg12864625	3	152092337	EPIC	MBNL1	Muscleblind-like protein 1	intron	Smyth and Dahlstrom et al 2022		DKD-T1D	UK/Ireland/Finland	Blood	T1D	1304	1	T1D	Hypomethylated	-0.00217591	Δβ DN vs. DC (Minimal model)	1.16e-10	FDR	MethylationEPIC BeadChip	age, sex, cell type heterogeneity (Minimal model), and matched for age, sex, diabetes duration and smoking
cg18376497	4	143488622	EPIC, 450k	INPP4B	Inositol polyphosphate 4-phosphatase type II	intron	Smyth and Dahlstrom et al 2022		DKD-T1D	UK/Ireland/Finland	Blood	T1D	1304	1	T1D	Hypomethylated	-0.0228842	Δβ DN vs. DC (Minimal model)	1.78e-10	FDR	MethylationEPIC BeadChip	age, sex, cell type heterogeneity (Minimal model), and matched for age, sex, diabetes duration and smoking
cg05165263	4	185317227	EPIC	IRF2	Interferon regulatory factor 2	intron	Smyth and Dahlstrom et al 2022		DKD-T1D	UK/Ireland/Finland	Blood	T1D	1304	1	T1D	Hypermethylated	0.0424733	Δβ DN vs. DC (Minimal model)	9.87e-08	FDR	MethylationEPIC BeadChip	age, sex, cell type heterogeneity (Minimal model), and matched for age, sex, diabetes duration and smoking
cg12378834	5	134646487	EPIC	PITX1-AS1 (previously C5orf66 )	Antisense RNA (PITX1)	intron	Smyth and Dahlstrom et al 2022		DKD-T1D	UK/Ireland/Finland	Blood	T1D	1304	1	T1D	Hypomethylated	-0.0612003	Δβ DN vs. DC (Minimal model)	4.04e-10	FDR	MethylationEPIC BeadChip	age, sex, cell type heterogeneity (Minimal model), and matched for age, sex, diabetes duration and smoking
cg11414254	5	176449012	EPIC	ZNF346;UIMC1	Zinc finger protein 346	intergenic	Smyth and Dahlstrom et al 2022		DKD-T1D	UK/Ireland/Finland	Blood	T1D	1304	1	T1D	Hypomethylated	-0.0128775	Δβ DN vs. DC (Minimal model)	4.02e-08	FDR	MethylationEPIC BeadChip	age, sex, cell type heterogeneity (Minimal model), and matched for age, sex, diabetes duration and smoking
cg03546163	6	35654363	EPIC, 450k	FKBP5	Peptidyl-prolyl cis-trans isomerase FKBP5	intron	Smyth and Dahlstrom et al 2022		DKD-T1D	UK/Ireland/Finland	Blood	T1D	1304	1	T1D	Hypomethylated	-0.061922	Δβ DN vs. DC (Minimal model)	3.63e-13	FDR	MethylationEPIC BeadChip	age, sex, cell type heterogeneity (Minimal model), and matched for age, sex, diabetes duration and smoking
cg19996939	6	135466480	EPIC	MYB2;HBS1L	Transcription factor MYB2	intergenic	Smyth and Dahlstrom et al 2022		DKD-T1D	UK/Ireland/Finland	Blood	T1D	1304	1	T1D	Hypomethylated	-0.0144787	Δβ DN vs. DC (Minimal model)	3.4e-08	FDR	MethylationEPIC BeadChip	age, sex, cell type heterogeneity (Minimal model), and matched for age, sex, diabetes duration and smoking
cg02917536	6	149642754	EPIC	TAB2	TGF-beta-activated kinase 1 and MAP3K7-binding protein 2	intron	Smyth and Dahlstrom et al 2022		DKD-T1D	UK/Ireland/Finland	Blood	T1D	1304	1	T1D	Hypomethylated	-0.0283404	Δβ DN vs. DC (Minimal model)	9.28e-08	FDR	MethylationEPIC BeadChip	age, sex, cell type heterogeneity (Minimal model), and matched for age, sex, diabetes duration and smoking
cg00008629	9	115093661	EPIC, 450k	PTBP3	Polypyrimidine tract-binding protein 3	intron	Smyth and Dahlstrom et al 2022		DKD-T1D	UK/Ireland/Finland	Blood	T1D	1304	1	T1D	Hypomethylated	-0.0321271	Δβ DN vs. DC (Minimal model)	5.41e-15	FDR	MethylationEPIC BeadChip	age, sex, cell type heterogeneity (Minimal model), and matched for age, sex, diabetes duration and smoking
cg15167811	9	115094058	EPIC	PTBP3	Polypyrimidine tract-binding protein 3	intron	Smyth and Dahlstrom et al 2022		DKD-T1D	UK/Ireland/Finland	Blood	T1D	1304	1	T1D	Hypomethylated	-0.0217377	Δβ DN vs. DC (Minimal model)	3.03e-11	FDR	MethylationEPIC BeadChip	age, sex, cell type heterogeneity (Minimal model), and matched for age, sex, diabetes duration and smoking
cg13125822	10	121061302	EPIC	GRK5	G protein-coupled receptor kinase 5	intron	Smyth and Dahlstrom et al 2022		DKD-T1D	UK/Ireland/Finland	Blood	T1D	1304	1	T1D	Hypomethylated	-0.00821239	Δβ DN vs. DC (Minimal model)	4.93e-10	FDR	MethylationEPIC BeadChip	age, sex, cell type heterogeneity (Minimal model), and matched for age, sex, diabetes duration and smoking
cg03026982	11	19953699	EPIC	NAV2	Neuron navigator 2	intron	Smyth and Dahlstrom et al 2022		DKD-T1D	UK/Ireland/Finland	Blood	T1D	1304	1	T1D	Hypomethylated	-0.0350117	Δβ DN vs. DC (Minimal model)	1.43e-09	FDR	MethylationEPIC BeadChip	age, sex, cell type heterogeneity (Minimal model), and matched for age, sex, diabetes duration and smoking
cg10473623	11	20119176	EPIC	NAV2	Neuron navigator 2	exon	Smyth and Dahlstrom et al 2022		DKD-T1D	UK/Ireland/Finland	Blood	T1D	1304	1	T1D	Hypomethylated	-0.0234137	Δβ DN vs. DC (Minimal model)	1.63e-08	FDR	MethylationEPIC BeadChip	age, sex, cell type heterogeneity (Minimal model), and matched for age, sex, diabetes duration and smoking
cg05325763	11	68607719	EPIC	CPT1A	Carnitine O-palmitoyltransferase 1, liver isoform	intron	Smyth and Dahlstrom et al 2022		DKD-T1D	UK/Ireland/Finland	Blood	T1D	1304	1	T1D	Hypomethylated	-0.0115214	Δβ DN vs. DC (Minimal model)	2.08e-11	FDR	MethylationEPIC BeadChip	age, sex, cell type heterogeneity (Minimal model), and matched for age, sex, diabetes duration and smoking
cg17058475	11	68607737	EPIC, 450k	CPT1A	Carnitine O-palmitoyltransferase 1, liver isoform	intron	Smyth and Dahlstrom et al 2022		DKD-T1D	UK/Ireland/Finland	Blood	T1D	1304	1	T1D	Hypomethylated	-0.00930422	Δβ DN vs. DC (Minimal model)	5.9e-08	FDR	MethylationEPIC BeadChip	age, sex, cell type heterogeneity (Minimal model), and matched for age, sex, diabetes duration and smoking
cg08230697	12	104074804	EPIC	STAB2	Stabilin-2	intron	Smyth and Dahlstrom et al 2022		DKD-T1D	UK/Ireland/Finland	Blood	T1D	1304	1	T1D	Hypomethylated	-0.00984943	Δβ DN vs. DC (Minimal model)	1.82e-08	FDR	MethylationEPIC BeadChip	age, sex, cell type heterogeneity (Minimal model), and matched for age, sex, diabetes duration and smoking
cg10072464	13	114064536	EPIC, 450k	ADPRHL1	Inactive ADP-ribosyltransferase ARH2	intron	Smyth and Dahlstrom et al 2022		DKD-T1D	UK/Ireland/Finland	Blood	T1D	1304	1	T1D	Hypermethylated	0.0207974	Δβ DN vs. DC (Minimal model)	9.09e-10	FDR	MethylationEPIC BeadChip	age, sex, cell type heterogeneity (Minimal model), and matched for age, sex, diabetes duration and smoking
cg24382141	16	67944348	EPIC	PSKH1	Serine/threonine-protein kinase H1	intron	Smyth and Dahlstrom et al 2022		DKD-T1D	UK/Ireland/Finland	Blood	T1D	1304	1	T1D	Hypomethylated	-0.0163345	Δβ DN vs. DC (Minimal model)	3.44e-08	FDR	MethylationEPIC BeadChip	age, sex, cell type heterogeneity (Minimal model), and matched for age, sex, diabetes duration and smoking
cg22815707	18	9138606	EPIC	ANKRD12	Ankyrin repeat domain-containing protein 12	intron	Smyth and Dahlstrom et al 2022		DKD-T1D	UK/Ireland/Finland	Blood	T1D	1304	1	T1D	Hypomethylated	-0.0230018	Δβ DN vs. DC (Minimal model)	1.16e-09	FDR	MethylationEPIC BeadChip	age, sex, cell type heterogeneity (Minimal model), and matched for age, sex, diabetes duration and smoking
cg06587767	19	3691013	EPIC	PIP5K1C	Phosphatidylinositol 4-phosphate 5-kinase type-1 gamma,	intron	Smyth and Dahlstrom et al 2022		DKD-T1D	UK/Ireland/Finland	Blood	T1D	1304	1	T1D	Hypomethylated	-0.0338217	Δβ DN vs. DC (Minimal model)	2.08e-09	FDR	MethylationEPIC BeadChip	age, sex, cell type heterogeneity (Minimal model), and matched for age, sex, diabetes duration and smoking
cg25544931	19	12097624	EPIC	ZNF433-AS;ZNF763	antisense RNA	intergenic	Smyth and Dahlstrom et al 2022		DKD-T1D	UK/Ireland/Finland	Blood	T1D	1304	1	T1D	Hypermethylated	0.0384961	Δβ DN vs. DC (Minimal model)	2.58e-27	FDR	MethylationEPIC BeadChip	age, sex, cell type heterogeneity (Minimal model), and matched for age, sex, diabetes duration and smoking
cg17944885	19	12225735	EPIC, 450k	ZNF788;ZNF20	Zinc finger protein 20	intergenic	Lecamwasam 2021		DKD-T1D	Mixed	Blood	T1D	119	1	T1D and T2D	Hypermethylated	NA	late vs early DKD	1.65e-08	Raw	MethylationEPIC BeadChip	Technical variables(EPIC array, plate, well and chip position), six cell type proportions, age and type of diabetes
cg17944885	19	12225735	EPIC, 450k	ZNF788;ZNF20	Zinc finger protein 20	intergenic	Smyth and Dahlstrom et al 2022		DKD-T1D	UK/Ireland/Finland	Blood	T1D	1304	1	T1D	Hypermethylated	0.069253	Δβ DN vs. DC (Minimal model)	1.97e-44	FDR	MethylationEPIC BeadChip	age, sex, cell type heterogeneity (Minimal model), and matched for age, sex, diabetes duration and smoking
cg02711608	19	47287964	EPIC, 450k	SLC1A5	Neutral amino acid transporter B(0),	exon	Smyth and Dahlstrom et al 2022		DKD-T1D	UK/Ireland/Finland	Blood	T1D	1304	1	T1D	Hypomethylated	-0.0136049	Δβ DN vs. DC (Minimal model)	8.89e-12	FDR	MethylationEPIC BeadChip	age, sex, cell type heterogeneity (Minimal model), and matched for age, sex, diabetes duration and smoking
cg12230203	20	48242474	EPIC	B4GALT5	Beta-1,4-galactosyltransferase 5	intergenic	Smyth and Dahlstrom et al 2022		DKD-T1D	UK/Ireland/Finland	Blood	T1D	1304	1	T1D	Hypermethylated	0.0188922	Δβ DN vs. DC (Minimal model)	7.79e-08	FDR	MethylationEPIC BeadChip	age, sex, cell type heterogeneity (Minimal model), and matched for age, sex, diabetes duration and smoking

## Sheet: Supplemental Table 2
CpG	DKD trait	DKD Study	Location	Chr	Pos	Gene	CpG Type	Beta	SE	P	Trait	PMID	StudyID
cg00008629	DKD (T1D)	Smyth et al 2022	chr9:115093661	9	115093661	PTBP3 (previously ROD1)	North shore	-0.000119	2.1e-05	2.56e-08	alcohol consumption per day	27843151	27843151_alcohol_consumption_per_day_african_ancestry
cg00008629	DKD (T1D)	Smyth et al 2022	chr9:115093661	9	115093661	PTBP3 (previously ROD1)	North shore	-0.0002	NA	6.5e-08	Richard-MA systolic blood pressure (meta-analysis)	29198723	29198723_Richard-MA_systolic_blood_pressure_meta-analysis
cg00008629	DKD (T1D)	Smyth et al 2022	chr9:115093661	9	115093661	PTBP3 (previously ROD1)	North shore	-0.2	0.190972	3.4e-13	smoking current vs never smoking	31552803	31552803_Dugue-PA_smoking_current_vs_never_smoking
cg00008629	DKD (T1D)	Smyth et al 2022	chr9:115093661	9	115093661	PTBP3 (previously ROD1)	North shore	-0.02193	0.00209	1.1e-25	smoking random effects (meta-analysis)	31536415	31536415_Sikdar-S_smoking_random_effects_meta-analysis
cg00690082	interstitial fibrosis (T2D/T1D)	Gluck et al 2019	chr17:40438511	17	40438511	STAT5A	North shore	-0.00376	0.00063	1.8e-09	smoking random effects (meta-analysis)	31536415	31536415_Sikdar-S_smoking_random_effects_meta-analysis
cg01895164	DKD (T1D)	Smyth et al 2022	chr1:26332153	1	26332153	-	Open sea	NA	NA	1.9e-09	smoking current vs never smoking (meta-analysis)	33593402	33593402_Christiansen-C_smoking_current_vs_never_smoking_meta-analysis_in_european_samples
cg01895164	DKD (T1D)	Smyth et al 2022	chr1:26332153	1	26332153	-	Open sea	-0.267	0.035	1.6e-14	smoking current vs never smoking (meta-analysis)	33593402	33593402_Christiansen-C_smoking_current_vs_never_smoking_meta-analysis_in_trans-ethnic_samples
cg02711608	DKD (T1D)	Smyth et al 2022	chr19:47287964	19	47287964	SLC1A5	North shelf	NA	NA	1.9e-21	alcohol consumption lifetime consumption (discovery)	31789449	31789449_Dugue-P-A_alcohol_consumption_lifetime_consumption_discovery
cg02711608	DKD (T1D)	Smyth et al 2022	chr19:47287964	19	47287964	SLC1A5	North shelf	-0.000413	6.2e-05	2.43e-11	alcohol consumption per day	27843151	27843151_alcohol_consumption_per_day_european_ancestry
cg02711608	DKD (T1D)	Smyth et al 2022	chr19:47287964	19	47287964	SLC1A5	North shelf	-0.000419	7.6e-05	3.97e-08	alcohol consumption per day cd14 monocytes	27843151	27843151_alcohol_consumption_per_day_cd14_monocytes
cg02711608	DKD (T1D)	Smyth et al 2022	chr19:47287964	19	47287964	SLC1A5	North shelf	NA	NA	2.4e-24	alcohol consumption previous decade consumption (discovery)	31789449	31789449_Dugue-P-A_alcohol_consumption_previous_decade_consumption_discovery
cg02711608	DKD (T1D)	Smyth et al 2022	chr19:47287964	19	47287964	SLC1A5	North shelf	NA	NA	5.6e-30	alcohol consumption previous week consumption (discovery)	31789449	31789449_Dugue-P-A_alcohol_consumption_previous_week_consumption_discovery
cg02711608	DKD (T1D)	Smyth et al 2022	chr19:47287964	19	47287964	SLC1A5	North shelf	NA	NA	2.1e-18	body mass index (discovery and replication)	28002404	28002404_body_mass_index_discovery_and_replication
cg02711608	DKD (T1D)	Smyth et al 2022	chr19:47287964	19	47287964	SLC1A5	North shelf	-20.48	0.141667	5.6e-13	body mass index (discovery)	28002404	28002404_body_mass_index_european_ancestry_discovery
cg02711608	DKD (T1D)	Smyth et al 2022	chr19:47287964	19	47287964	SLC1A5	North shelf	-0.269	NA	5.5e-17	body mass index (discovery)	29278407	29278407_Geurts-YM_bmi_discovery
cg02711608	DKD (T1D)	Smyth et al 2022	chr19:47287964	19	47287964	SLC1A5	North shelf	NA	NA	6.25e-08	body mass index (meta-analysis)	28095459	28095459_body_mass_index_metaanalysis
cg02711608	DKD (T1D)	Smyth et al 2022	chr19:47287964	19	47287964	SLC1A5	North shelf	-17.2	2,04,00	5.6e-11	body mass index all ancestry (discovery)	28002404	28002404_body_mass_index_all_ancestry_discovery
cg02711608	DKD (T1D)	Smyth et al 2022	chr19:47287964	19	47287964	SLC1A5	North shelf	-10.6	1,08,00	6e-09	body mass index all ancestry (replication)	28002404	28002404_body_mass_index_all_ancestry_replication
cg02711608	DKD (T1D)	Smyth et al 2022	chr19:47287964	19	47287964	SLC1A5	North shelf	-0.0034	0.000422	8.42e-16	creactive protein (discovery)	27955697	27955697_creactive_protein_discovery
cg02711608	DKD (T1D)	Smyth et al 2022	chr19:47287964	19	47287964	SLC1A5	North shelf	-0.015	0.002	7.6e-12	gammaglutamyl transferase (discovery)	28624579	28624579_gammaglutamyl_transferase_discovery
cg02711608	DKD (T1D)	Smyth et al 2022	chr19:47287964	19	47287964	SLC1A5	North shelf	-0.009	0.006	4.1e-10	gammaglutamyl transferase (meta-analysis)	28624579	28624579_gammaglutamyl_transferase_metaanalysis
cg02711608	DKD (T1D)	Smyth et al 2022	chr19:47287964	19	47287964	SLC1A5	North shelf	-0.0002	NA	4.3e-10	Richard-MA diastolic blood pressure (meta-analysis)	29198723	29198723_Richard-MA_diastolic_blood_pressure_meta-analysis
cg02711608	DKD (T1D)	Smyth et al 2022	chr19:47287964	19	47287964	SLC1A5	North shelf	-0.0001	NA	2e-21	Richard-MA systolic blood pressure (meta-analysis)	29198723	29198723_Richard-MA_systolic_blood_pressure_meta-analysis
cg02711608	DKD (T1D)	Smyth et al 2022	chr19:47287964	19	47287964	SLC1A5	North shelf	-0.0063	0.000885	1.07e-12	serum triglycerides (discovery and replication)	28213390	28213390_serum_triglycerides_discovery_and_replication
cg02711608	DKD (T1D)	Smyth et al 2022	chr19:47287964	19	47287964	SLC1A5	North shelf	-0.008321	0.00131	2.14e-10	serum triglycerides (discovery)	28213390	28213390_serum_triglycerides_discovery
cg02711608	DKD (T1D)	Smyth et al 2022	chr19:47287964	19	47287964	SLC1A5	North shelf	-0.1	0.103472	2.1e-11	smoking current vs never smoking	31552803	31552803_Dugue-PA_smoking_current_vs_never_smoking
cg02711608	DKD (T1D)	Smyth et al 2022	chr19:47287964	19	47287964	SLC1A5	North shelf	-0.00363	0.00057	1.9e-10	smoking random effects (meta-analysis)	31536415	31536415_Sikdar-S_smoking_random_effects_meta-analysis
cg02711608	DKD (T1D)	Smyth et al 2022	chr19:47287964	19	47287964	SLC1A5	North shelf	-0.37	NA	4.5e-08	type 2 diabetes (discovery)	31506343	31506343_Cardona-A_type_ii_diabetes_discovery
cg02841972	DKD (T1D)	Smyth et al 2022	chr2:10176151	2	10176151	-	Open sea	NA	NA	6.5e-08	smoking current vs never smoking (meta-analysis)	33593402	33593402_Christiansen-C_smoking_current_vs_never_smoking_meta-analysis_in_european_samples
cg03546163	DKD (T1D)	Smyth et al 2022	chr6:35654363	6	35654363	FKBP5	North shore	0.0881944	0.0022	3.85e-09	body mass index (discovery)	25935004	25935004_body_mass_index_discovery
cg03546163	DKD (T1D)	Smyth et al 2022	chr6:35654363	6	35654363	FKBP5	North shore	0.0854167	0.0023	5.08e-08	body mass index change	25935004	25935004_body_mass_index_change
cg03546163	DKD (T1D)	Smyth et al 2022	chr6:35654363	6	35654363	FKBP5	North shore	0.0861111	0.0021	4.81e-09	waist circumference (discovery)	25935004	25935004_waist_circumference_discovery
cg03846076	ESKD (T1D)	Smyth et al 2021	chr5:172743837	5	172743837	STC2	Open sea	0.000366	6.8e-05	8.58e-08	alcohol consumption per day	27843151	27843151_alcohol_consumption_per_day_european_ancestry
cg06806711			chr11:60223291	11	60223291	MS4A1	Open sea	0,07,00	0.0895833	5.4e-08	smoking current vs never smoking	31552803	31552803_Dugue-PA_smoking_current_vs_never_smoking
cg06806711			chr11:60223291	11	60223291	MS4A1	Open sea	0.01154	0.00102	1.3e-29	smoking random effects (meta-analysis)	31536415	31536415_Sikdar-S_smoking_random_effects_meta-analysis
cg10316899			chr1:39658128	1	39658128	MACF1	Open sea	-0.00801	0.00091	1.5e-18	smoking random effects (meta-analysis)	31536415	31536415_Sikdar-S_smoking_random_effects_meta-analysis
cg10370262	CKD-DKD	Smyth et al 2014	chr7:151396512	7	151396512	PRKAG2	Open sea	NA	NA	2.8e-14	alcohol consumption (replication)	31789449	31789449_Dugue-P-A_alcohol_consumption_replication
cg10370262	CKD-DKD	Smyth et al 2014	chr7:151396512	7	151396512	PRKAG2	Open sea	NA	NA	9.3e-08	alcohol consumption previous week consumption (discovery)	31789449	31789449_Dugue-P-A_alcohol_consumption_previous_week_consumption_discovery
cg11630392			chr3:150920964	3	150920964	GPR171;MED12L	Open sea	NA	NA	3.6e-08	alcohol consumption previous week consumption (discovery)	31789449	31789449_Dugue-P-A_alcohol_consumption_previous_week_consumption_discovery
cg12230203			chr20:48242474	20	48242474	-	Open sea	4	0.45625	2.3e-08	alcohol withdrawal recovery (discovery)	32080920	32080920_Witt-S_alcohol_withdrawal_recovery_discovery
cg12378834			chr5:134646487	5	134646487	C5orf66	Open sea	NA	NA	2.4e-08	smoking current vs never smoking (meta-analysis)	33593402	33593402_Christiansen-C_smoking_current_vs_never_smoking_meta-analysis_in_european_samples
cg15167811			chr9:115094058	9	115094058	MIR3134;PTBP3	North shore	NA	NA	3.4e-10	smoking current vs never smoking (meta-analysis)	33593402	33593402_Christiansen-C_smoking_current_vs_never_smoking_meta-analysis_in_european_samples
cg15167811			chr9:115094058	9	115094058	MIR3134;PTBP3	North shore	-0.426	0.043	6.2e-23	smoking current vs never smoking (meta-analysis)	33593402	33593402_Christiansen-C_smoking_current_vs_never_smoking_meta-analysis_in_trans-ethnic_samples
cg15705813			chr2:70297499	2	70297499	-	Open sea	-6.8e-05	1e-05	3.46e-11	alcohol consumption per day	27843151	27843151_alcohol_consumption_per_day_african_ancestry
cg15705813			chr2:70297499	2	70297499	-	Open sea	-0.0084	0.00108	9e-15	smoking random effects (meta-analysis)	31536415	31536415_Sikdar-S_smoking_random_effects_meta-analysis
cg17058475			chr11:68607737	11	68607737	CPT1A	North shore	NA	NA	5.3e-17	alcohol consumption lifetime consumption (discovery)	31789449	31789449_Dugue-P-A_alcohol_consumption_lifetime_consumption_discovery
cg17058475			chr11:68607737	11	68607737	CPT1A	North shore	-0.000162	2.3e-05	8.5e-13	alcohol consumption per day	27843151	27843151_alcohol_consumption_per_day_european_ancestry
cg17058475			chr11:68607737	11	68607737	CPT1A	North shore	NA	NA	8.5e-18	alcohol consumption previous decade consumption (discovery)	31789449	31789449_Dugue-P-A_alcohol_consumption_previous_decade_consumption_discovery
cg17058475			chr11:68607737	11	68607737	CPT1A	North shore	NA	NA	2e-22	alcohol consumption previous week consumption (discovery)	31789449	31789449_Dugue-P-A_alcohol_consumption_previous_week_consumption_discovery
cg17058475			chr11:68607737	11	68607737	CPT1A	North shore	-0.372	NA	3.1e-09	body mass index (discovery)	29278407	29278407_Geurts-YM_bmi_discovery
cg17058475			chr11:68607737	11	68607737	CPT1A	North shore	NA	NA	1.6e-20	body mass index (discovery and replication)	28002404	28002404_body_mass_index_discovery_and_replication
cg17058475			chr11:68607737	11	68607737	CPT1A	North shore	NA	NA	2.28e-09	body mass index (meta-analysis)	28095459	28095459_body_mass_index_metaanalysis
cg17058475			chr11:68607737	11	68607737	CPT1A	North shore	-12.71	2,02,00	7.9e-09	body mass index (replication)	28002404	28002404_body_mass_index_european_ancestry_replication
cg17058475			chr11:68607737	11	68607737	CPT1A	North shore	-18.2	2,04,00	2.8e-12	body mass index all ancestry (discovery)	28002404	28002404_body_mass_index_all_ancestry_discovery
cg17058475			chr11:68607737	11	68607737	CPT1A	North shore	-12.5	2	9.6e-10	body mass index all ancestry (replication)	28002404	28002404_body_mass_index_all_ancestry_replication
cg17058475			chr11:68607737	11	68607737	CPT1A	North shore	-28.75	0.190972	1.6e-10	body mass index south asian ancestry (discovery)	28002404	28002404_body_mass_index_south_asian_ancestry_discovery
cg17058475			chr11:68607737	11	68607737	CPT1A	North shore	-1.78	0,28,00	2.1e-10	fasting insulin(baseline)	31197173	31197173_Liu-J_fasting_insulin_base
cg17058475			chr11:68607737	11	68607737	CPT1A	North shore	0.438793	0.06762	8.65e-11	hypertriglyceridemic waist	26798409	26798409_hypertriglyceridemic_waist
cg17058475			chr11:68607737	11	68607737	CPT1A	North shore	-23.86	0.141667	1.39e-16	postprandial lipemia (discovery and replication)	27777315	27777315_postprandial_lipemia_discovery_and_replication
cg17058475			chr11:68607737	11	68607737	CPT1A	North shore	-19.93	3,57,00	3.58e-08	postprandial lipemia (discovery)	27777315	27777315_postprandial_lipemia_discovery
cg17058475			chr11:68607737	11	68607737	CPT1A	North shore	-33.53	5,01,00	1.01e-10	postprandial lipemia (replication)	27777315	27777315_postprandial_lipemia_replication
cg17058475			chr11:68607737	11	68607737	CPT1A	North shore	-5.7e-05	NA	6.7e-09	Richard-MA systolic blood pressure (meta-analysis)	29198723	29198723_Richard-MA_systolic_blood_pressure_meta-analysis
cg17058475			chr11:68607737	11	68607737	CPT1A	North shore	-0.010805	0.000857	2.03e-36	serum triglycerides (discovery and replication)	28213390	28213390_serum_triglycerides_discovery_and_replication
cg17058475			chr11:68607737	11	68607737	CPT1A	North shore	-0.01	0.0009	5.48e-29	serum triglycerides (discovery and replication), adjusted for bmi	28213390	28213390_serum_triglycerides_discovery_and_replication_adjusted_for_bmi
cg17058475			chr11:68607737	11	68607737	CPT1A	North shore	-0.009858	0.001003	8.33e-23	serum triglycerides (discovery)	28213390	28213390_serum_triglycerides_discovery
cg17058475			chr11:68607737	11	68607737	CPT1A	North shore	-0.009144	0.001046	2.24e-18	serum triglycerides (discovery), adjusted for bmi	28213390	28213390_serum_triglycerides_discovery_adjusted_for_bmi
cg17058475			chr11:68607737	11	68607737	CPT1A	North shore	-0.013425	0.001665	7.55e-16	serum triglycerides (replication)	28213390	28213390_serum_triglycerides_replication
cg17058475			chr11:68607737	11	68607737	CPT1A	North shore	-0.012478	0.001746	8.93e-13	serum triglycerides (replication), adjusted for bmi	28213390	28213390_serum_triglycerides_replication_adjusted_for_bmi
cg17058475			chr11:68607737	11	68607737	CPT1A	North shore	-0.035	0.00414	8.9e-17	triglycerides	24920721	24920721_triglycerides
cg17058475			chr11:68607737	11	68607737	CPT1A	North shore	-0.014	0.002	1.53e-12	triglycerides (discovery and replication)	28194238	28194238_triglycerides_discovery_and_replication
cg17058475			chr11:68607737	11	68607737	CPT1A	North shore	-0.0146	0.002	3.1e-13	triglycerides (discovery and replication), adjusted for lipidlowering medication	28194238	28194238_triglycerides_discovery_and_replication_lipidlowering_medication_use_adjusted
cg17058475			chr11:68607737	11	68607737	CPT1A	North shore	-0.0196	0.0024	9.2e-16	triglycerides (discovery and replication), adjusted for other lipids	28194238	28194238_triglycerides_discovery_and_replication, adjusted for other lipids
cg17058475			chr11:68607737	11	68607737	CPT1A	North shore	-0.012	0.0021	8.8e-09	triglycerides (discovery and replication), adjusted for waist circumference	28194238	28194238_triglycerides_discovery_and_replication, adjusted for waist circumference
cg17058475			chr11:68607737	11	68607737	CPT1A	North shore	-0.0183	0.0034	9.84e-08	triglycerides (discovery)	28194238	28194238_triglycerides_discovery
cg17058475			chr11:68607737	11	68607737	CPT1A	North shore	-0.025	0.00315	3.32e-15	very lowdensity lipoprotein cholesterol	24920721	24920721_very_lowdensity_lipoprotein_cholesterol
cg17944885			chr19:12225735	19	12225735	-	North shelf	-0.044	0.0044	1.2e-23	estimated glomerular filtration (Chu et al, meta-analysis)	29097680	29097680_Chu-A,_chronic_kidney_disease_meta-analysis_of_estimated_glomerular_filtration_rate_ewas
cg17944885			chr19:12225735	19	12225735	-	North shelf	-33	5,04,00	1.4e-09	estimated glomerular filtration rate (Breeze et al, meta-analysis)	33931109	33931109_Breeze-C_estimated_glomerular_filtration_rate__egfr__summary_results_from_lmms_were_meta-analyzed_within_and_across_ethnicities
cg17944885			chr19:12225735	19	12225735	-	North shelf	-0.044	0.0044	1.2e-23	Prevalent CKD (Chu et al, meta-analysis)	29097680	29097680_Chu-A,_chronic_kidney_disease_meta-analysis_of_prevalent_ckd_ewas
cg17944885			chr19:12225735	19	12225735	-	North shelf	0.394444	0.511806	1.2e-14	Prevalent CKD (Chu et al, meta-analysis)	29097680	29097680_Chu-A,_chronic_kidney_disease_meta-analysis_of_prevalent_ckd_ewas
cg17944885			chr19:12225735	19	12225735	-	North shelf	0.00455	0.00078	5e-09	smoking random effects (meta-analysis)	31536415	31536415_Sikdar-S_smoking_random_effects_meta-analysis
cg19693031			chr1:145441552	1	145441552	TXNIP	Open sea	NA	NA	1.3e-14	alcohol consumption lifetime consumption (discovery)	31789449	31789449_Dugue-P-A_alcohol_consumption_lifetime_consumption_discovery
cg19693031			chr1:145441552	1	145441552	TXNIP	Open sea	-0.000439	6.5e-05	1.02e-11	alcohol consumption per day	27843151	27843151_alcohol_consumption_per_day_european_ancestry
cg19693031			chr1:145441552	1	145441552	TXNIP	Open sea	NA	NA	5.2e-19	alcohol consumption previous decade consumption (discovery)	31789449	31789449_Dugue-P-A_alcohol_consumption_previous_decade_consumption_discovery
cg19693031			chr1:145441552	1	145441552	TXNIP	Open sea	NA	NA	1.4e-21	alcohol consumption previous week consumption (discovery)	31789449	31789449_Dugue-P-A_alcohol_consumption_previous_week_consumption_discovery
cg19693031			chr1:145441552	1	145441552	TXNIP	Open sea	-0.129	0.016	7.3e-16	hba1c	26643952	26643952_hba1c_basicmar_1
cg19693031			chr1:145441552	1	145441552	TXNIP	Open sea	-0.144	0.170833	5.11e-09	hba1c	26643952	26643952_hba1c_basicmar_2
cg19693031			chr1:145441552	1	145441552	TXNIP	Open sea	0,16,00	0.028	4.9e-09	MDC idl fc pct (meta-analysis)	33413638	33413638_Gomez-Alonso-MDC_idl_fc_pct_meta-analysis
cg19693031			chr1:145441552	1	145441552	TXNIP	Open sea	-0.72	0,01,00	2.9e-12	MDC idl tg pct (meta-analysis)	33413638	33413638_Gomez-Alonso-MDC_idl_tg_pct_meta-analysis
cg19693031			chr1:145441552	1	145441552	TXNIP	Open sea	-0.54	0.095	1.3e-08	MDC ile (meta-analysis)	33413638	33413638_Gomez-Alonso-MDC_ile_meta-analysis
cg19693031			chr1:145441552	1	145441552	TXNIP	Open sea	-4.2	0.0423611	8.7e-12	MDC l-vldl-c (meta-analysis)	33413638	33413638_Gomez-Alonso-MDC_l-vldl-c_meta-analysis
cg19693031			chr1:145441552	1	145441552	TXNIP	Open sea	-5	0.0458333	5.1e-14	MDC l-vldl-fc (meta-analysis)	33413638	33413638_Gomez-Alonso-MDC_l-vldl-fc_meta-analysis
cg19693031			chr1:145441552	1	145441552	TXNIP	Open sea	-3.9	0,49,00	5.2e-15	MDC l-vldl-l (meta-analysis)	33413638	33413638_Gomez-Alonso-MDC_l-vldl-l_meta-analysis
cg19693031			chr1:145441552	1	145441552	TXNIP	Open sea	-3.9	0,05,00	6e-15	MDC l-vldl-p (meta-analysis)	33413638	33413638_Gomez-Alonso-MDC_l-vldl-p_meta-analysis
cg19693031			chr1:145441552	1	145441552	TXNIP	Open sea	-4.1	0,55,00	2.6e-13	MDC l-vldl-pl (meta-analysis)	33413638	33413638_Gomez-Alonso-MDC_l-vldl-pl_meta-analysis
cg19693031			chr1:145441552	1	145441552	TXNIP	Open sea	-4.3	0,59,00	2.3e-13	MDC l-vldl-tg (meta-analysis)	33413638	33413638_Gomez-Alonso-MDC_l-vldl-tg_meta-analysis
cg19693031			chr1:145441552	1	145441552	TXNIP	Open sea	-0.32	0.042	6.5e-14	MDC mufatofa (meta-analysis)	33413638	33413638_Gomez-Alonso-MDC_mufatofa_meta-analysis
cg19693031			chr1:145441552	1	145441552	TXNIP	Open sea	-1.9	0,32,00	2.4e-09	MDC m-vldl-fc (meta-analysis)	33413638	33413638_Gomez-Alonso-MDC_m-vldl-fc_meta-analysis
cg19693031			chr1:145441552	1	145441552	TXNIP	Open sea	-2.2	0,37,00	3.1e-09	MDC m-vldl-tg (meta-analysis)	33413638	33413638_Gomez-Alonso-MDC_m-vldl-tg_meta-analysis
cg19693031			chr1:145441552	1	145441552	TXNIP	Open sea	0,29,00	0,05,00	5.4e-09	MDC pufatofa (meta-analysis)	33413638	33413638_Gomez-Alonso-MDC_pufatofa_meta-analysis
cg19693031			chr1:145441552	1	145441552	TXNIP	Open sea	-1.5	0,23,00	2.3e-10	MDC serum-tg (meta-analysis)	33413638	33413638_Gomez-Alonso-MDC_serum-tg_meta-analysis
cg19693031			chr1:145441552	1	145441552	TXNIP	Open sea	-0.8	0,12,00	4.1e-12	MDC s-hdl-tg (meta-analysis)	33413638	33413638_Gomez-Alonso-MDC_s-hdl-tg_meta-analysis
cg19693031			chr1:145441552	1	145441552	TXNIP	Open sea	-0.76	0,11,00	1.5e-12	MDC s-ldl-tg pct (meta-analysis)	33413638	33413638_Gomez-Alonso-MDC_s-ldl-tg_pct_meta-analysis
cg19693031			chr1:145441552	1	145441552	TXNIP	Open sea	0,45,00	0.056	1e-15	MDC s-vldl-c pct (meta-analysis)	33413638	33413638_Gomez-Alonso-MDC_s-vldl-c_pct_meta-analysis
cg19693031			chr1:145441552	1	145441552	TXNIP	Open sea	0.0451389	0.079	1.9e-16	MDC s-vldl-ce pct (meta-analysis)	33413638	33413638_Gomez-Alonso-MDC_s-vldl-ce_pct_meta-analysis
cg19693031			chr1:145441552	1	145441552	TXNIP	Open sea	-0.64	0,12,00	9.7e-08	MDC tgtopg (meta-analysis)	33413638	33413638_Gomez-Alonso-MDC_tgtopg_meta-analysis
cg19693031			chr1:145441552	1	145441552	TXNIP	Open sea	0,12,00	0.021	2.2e-09	MDC unsat (meta-analysis)	33413638	33413638_Gomez-Alonso-MDC_unsat_meta-analysis
cg19693031			chr1:145441552	1	145441552	TXNIP	Open sea	-0.11	0.013	8.5e-17	MDC vldl-d (meta-analysis)	33413638	33413638_Gomez-Alonso-MDC_vldl-d_meta-analysis
cg19693031			chr1:145441552	1	145441552	TXNIP	Open sea	-1.9	0,03,00	1.2e-10	MDC vldl-tg (meta-analysis)	33413638	33413638_Gomez-Alonso-MDC_vldl-tg_meta-analysis
cg19693031			chr1:145441552	1	145441552	TXNIP	Open sea	-1.1	0,19,00	2.1e-08	MDC xs-vldl-tg (meta-analysis)	33413638	33413638_Gomez-Alonso-MDC_xs-vldl-tg_meta-analysis
cg19693031			chr1:145441552	1	145441552	TXNIP	Open sea	-0.78	0.094	2e-16	MDC xs-vldl-tg pct (meta-analysis)	33413638	33413638_Gomez-Alonso-MDC_xs-vldl-tg_pct_meta-analysis
cg19693031			chr1:145441552	1	145441552	TXNIP	Open sea	-0.0003	NA	1.8e-14	Richard-MA diastolic blood pressure (meta-analysis)	29198723	29198723_Richard-MA_diastolic_blood_pressure_meta-analysis
cg19693031			chr1:145441552	1	145441552	TXNIP	Open sea	-0.0002	NA	3.1e-29	Richard-MA systolic blood pressure (meta-analysis)	29198723	29198723_Richard-MA_systolic_blood_pressure_meta-analysis
cg19693031			chr1:145441552	1	145441552	TXNIP	Open sea	-0.039	0.004	0	serum triglycerides (discovery and replication)	28173150	28173150_serum_triglycerides_discovery_and_replication
cg19693031			chr1:145441552	1	145441552	TXNIP	Open sea	-0.014194	0.001595	5.74e-19	serum triglycerides (discovery and replication)	28213390	28213390_serum_triglycerides_discovery_and_replication
cg19693031			chr1:145441552	1	145441552	TXNIP	Open sea	-0.0134	0.0017	7.58e-16	serum triglycerides (discovery and replication), adjusted for bmi	28213390	28213390_serum_triglycerides_discovery_and_replication_adjusted_for_bmi
cg19693031			chr1:145441552	1	145441552	TXNIP	Open sea	-0.049	0.004	0	serum triglycerides (discovery and replication), adjusted for surrogate variables	28173150	28173150_serum_triglycerides_discovery_and_replication_adjusted_for_surrogate_variables
cg19693031			chr1:145441552	1	145441552	TXNIP	Open sea	-0.017424	0.002249	9.4e-15	serum triglycerides (discovery)	28213390	28213390_serum_triglycerides_discovery
cg19693031			chr1:145441552	1	145441552	TXNIP	Open sea	-0.016514	0.00234	1.7e-12	serum triglycerides (discovery), adjusted for bmi	28213390	28213390_serum_triglycerides_discovery_adjusted_for_bmi
cg19693031			chr1:145441552	1	145441552	TXNIP	Open sea	-0.041	0.004	1e-20	serum triglycerides (replication)	28173150	28173150_serum_triglycerides_replication
cg19693031			chr1:145441552	1	145441552	TXNIP	Open sea	-0.051	0.005	5.7e-26	serum triglycerides (replication), adjusted for surrogate variables	28173150	28173150_serum_triglycerides_replication_adjusted_for_surrogate_variables
cg19693031			chr1:145441552	1	145441552	TXNIP	Open sea	-0.0133	0.0025	6.72e-08	triglycerides (discovery and replication)	28194238	28194238_triglycerides_discovery_and_replication
cg19693031			chr1:145441552	1	145441552	TXNIP	Open sea	-0.03	0.003	1.89e-17	triglycerides (discovery)	25583993	25583993_triglycerides_discovery
cg19693031			chr1:145441552	1	145441552	TXNIP	Open sea	-0.35	0.341667	1.17e-12	type 2 diabetes	26643952	26643952_type_ii_diabetes_basicmar_1
cg19693031			chr1:145441552	1	145441552	TXNIP	Open sea	-0.083382	0.0777778	1e-13	type 2 diabetes (discovery)	26095709	26095709_type_ii_diabetes_discovery
cg19693031			chr1:145441552	1	145441552	TXNIP	Open sea	-0.65	NA	2.7e-21	type 2 diabetes (discovery)	31506343	31506343_Cardona-A_type_ii_diabetes_discovery
cg19693031			chr1:145441552	1	145441552	TXNIP	Open sea	-0.019	0.00259	8.8e-14	type 2 diabetes (meta-analysis)	33622391	33622391_Juvinao-Quintero-DL_type_2_diabetes_meta-analysis
cg19693031			chr1:145441552	1	145441552	TXNIP	Open sea	-0.0834	0.0095	1.5e-18	type 2 diabetes (meta-analysis)	26095709	26095709_type_ii_diabetes_metaanalysis
cg19693031			chr1:145441552	1	145441552	TXNIP	Open sea	-0.026	0.0027	1.6e-21	type 2 diabetes (replication)	31506343	31506343_Cardona-A_type_ii_diabetes_replication_in_europeans
cg19693031			chr1:145441552	1	145441552	TXNIP	Open sea	-0.386	NA	1.2e-14	type 2 diabetes (replication)	31506343	31506343_Cardona-A_type_ii_diabetes_replication_in_indians
cg19693031			chr1:145441552	1	145441552	TXNIP	Open sea	NA	NA	5.8e-16	type 2 diabetes mellitus	31691802	31691802_Albao-D,_type_ii_diabetes_mellitus_linear_regression
cg19693031			chr1:145441552	1	145441552	TXNIP	Open sea	-0.057	0,01,00	4.1e-09	waist circumference (discovery)	32901515	32901515_Justice-AE_waist_circumference_discovery
cg19693031			chr1:145441552	1	145441552	TXNIP	Open sea	-0.084	0.012	1.7e-11	waist circumference-to-height (discovery)	32901515	32901515_Justice-AE_waist_circumference-to-height_discovery
cg19693031			chr1:145441552	1	145441552	TXNIP	Open sea	-0.15	0.019	3.5e-15	waist circumference-to-hip ratio (discovery)	32901515	32901515_Justice-AE_waist_circumference-to-hip_ratio_discovery
cg21439672			chr12:7260546	12	7260546	C1RL;LOC283314	Open sea	-0.000297	4.3e-05	3.7e-12	alcohol consumption per day	27843151	27843151_alcohol_consumption_per_day_european_ancestry
cg21439672			chr12:7260546	12	7260546	C1RL;LOC283314	Open sea	-0.0153	0.0017	3.3e-19	smoking current vs never smoking	27651444	27651444_smoking_current_vs_never_smoking
cg21439672			chr12:7260546	12	7260546	C1RL;LOC283314	Open sea	-0.01517	0.0014	2.4e-27	smoking random effects (meta-analysis)	31536415	31536415_Sikdar-S_smoking_random_effects_meta-analysis
cg21961721			chr1:153751330	1	153751330	SLC27A3	South shelf	3,03,00	0.225	5.4e-17	alcohol withdrawal recovery (discovery)	32080920	32080920_Witt-S_alcohol_withdrawal_recovery_discovery
cg25296938			chr7:98976900	7	98976900	ARPC1B	South shelf	-0.545478	0.095	9.29e-09	smoking	28686328	28686328_smoking
cg25296938			chr7:98976900	7	98976900	ARPC1B	South shelf	-0.00261	0.00037	2.8e-12	smoking random effects (meta-analysis)	31536415	31536415_Sikdar-S_smoking_random_effects_meta-analysis
cg26987613			chr6:33219410	6	33219410	VPS52	South shore	-0.00492	0.00076	7.5e-11	smoking random effects (meta-analysis)	31536415	31536415_Sikdar-S_smoking_random_effects_meta-analysis
